# Supplementary material for: Protein Complex Detection via Weighted Ensemble Clustering Based on Bayesian Nonnegative Matrix Factorization
Source: PLoS One. 2013 May 2;8(5):e62158. doi: 10.1371/journal.pone.0062158 (PMC3642239; doi:10.1371/journal.pone.0062158)
Supplement: Table S1 — Complete lists of the functional annotations for the multi-clustered proteins detected by EC-BNMF on the four PPI networks. For each protein, we present the GO terms associated with it, in terms of three ontologies (Biological Process, Cellular Component and Molecular Function). (XLS) [file pone.0062158.s001.xls]

## Sheet: Collins
Protein	Ontology	GO ID	Term	GO ID	Term	GO ID	Term	GO ID	Term	GO ID	Term	GO ID	Term	GO ID	Term	GO ID	Term	GO ID	Term	GO ID	Term	GO ID	Term	GO ID	Term	GO ID	Term	GO ID	Term	GO ID	Term	GO ID	Term	GO ID	Term	GO ID	Term	GO ID	Term
YAL032C	BP	350	generation of catalytic spliceosome for second transesterification step
	CC	5634	nucleus	71006	U2-type catalytic step 1 spliceosome	71007	U2-type catalytic step 2 spliceosome	71014	post-mRNA release spliceosomal complex
	MF	384	first spliceosomal transesterification activity	386	second spliceosomal transesterification activity
YBL002W	BP	6333	chromatin assembly or disassembly
	CC	788	nuclear nucleosome	31298	replication fork protection complex
	MF	3677	DNA binding
YBL003C	BP	6281	DNA repair	6333	chromatin assembly or disassembly
	CC	788	nuclear nucleosome	31298	replication fork protection complex
	MF	3677	DNA binding
YBL041W	BP	10499	proteasomal ubiquitin-independent protein catabolic process	43161	proteasomal ubiquitin-dependent protein catabolic process
	CC	5634	nucleus	5789	endoplasmic reticulum membrane	19774	proteasome core complex, beta-subunit complex	34515	proteasome storage granule
	MF	3674	molecular_function
YBR009C	BP	6333	chromatin assembly or disassembly	34729	histone H3-K79 methylation	43935	sexual sporulation resulting in formation of a cellular spore
	CC	788	nuclear nucleosome	31298	replication fork protection complex
	MF	3677	DNA binding
YBR010W	BP	6333	chromatin assembly or disassembly	7094	mitotic cell cycle spindle assembly checkpoint	9303	rRNA transcription	43935	sexual sporulation resulting in formation of a cellular spore	70911	global genome nucleotide-excision repair
	CC	788	nuclear nucleosome	5634	nucleus	31298	replication fork protection complex
	MF	3677	DNA binding
YBR055C	BP	398	mRNA splicing, via spliceosome
	CC	46540	U4/U6 x U5 tri-snRNP complex
	MF	3674	molecular_function
YBR065C	BP	398	mRNA splicing, via spliceosome
	CC	5634	nucleus
	MF	3674	molecular_function
YBR109C	BP	742	karyogamy involved in conjugation with cellular fusion	6607	NLS-bearing substrate import into nucleus	6661	phosphatidylinositol biosynthetic process	6898	receptor-mediated endocytosis	7010	cytoskeleton organization	7114	cell budding	16237	microautophagy	42144	vacuole fusion, non-autophagic	42991	transcription factor import into nucleus	51300	spindle pole body organization
	CC	131	incipient cellular bud site	5823	central plaque of spindle pole body	5934	cellular bud tip	5935	cellular bud neck	43332	mating projection tip
	MF	5509	calcium ion binding	5515	protein binding	48306	calcium-dependent protein binding
YBR154C	BP	6360	transcription from RNA polymerase I promoter	6366	transcription from RNA polymerase II promoter	6383	transcription from RNA polymerase III promoter	42797	tRNA transcription from RNA polymerase III promoter
	CC	5665	DNA-directed RNA polymerase II, core complex	5666	DNA-directed RNA polymerase III complex	5736	DNA-directed RNA polymerase I complex
	MF	3899	DNA-directed RNA polymerase activity	3968	RNA-directed RNA polymerase activity
YBR247C	BP	447	endonucleolytic cleavage in ITS1 to separate SSU-rRNA from 5.8S rRNA and LSU-rRNA from tricistronic rRNA transcript (SSU-rRNA, 5.8S rRNA, LSU-rRNA)	6364	rRNA processing
	CC	5634	nucleus	5730	nucleolus	5737	cytoplasm	30686	90S preribosome	30688	preribosome, small subunit precursor
	MF	30515	snoRNA binding
YCL011C	BP	723	telomere maintenance	16973	poly(A)+ mRNA export from nucleus
	CC	5634	nucleus	10494	cytoplasmic stress granule
	MF	3723	RNA binding	42162	telomeric DNA binding
YCL037C	BP	2181	cytoplasmic translation
	CC	5844	polysome
	MF	3723	RNA binding
YCR012W	BP	6094	gluconeogenesis	6096	glycolysis
	CC	5737	cytoplasm	5739	mitochondrion	5886	plasma membrane
	MF	4618	phosphoglycerate kinase activity
YCR063W	BP	282	cellular bud site selection	398	mRNA splicing, via spliceosome	8380	RNA splicing
	CC	5634	nucleus	5686	U2 snRNP
	MF	3674	molecular_function
YDL014W	BP	494	box C/D snoRNA 3'-end processing	6364	rRNA processing	31167	rRNA methylation	43144	snoRNA processing
	CC	5730	nucleolus	30686	90S preribosome	31428	box C/D snoRNP complex	32040	small-subunit processome
	MF	8649	rRNA methyltransferase activity
YDL030W	BP	398	mRNA splicing, via spliceosome
	CC	5686	U2 snRNP	71004	U2-type prespliceosome
	MF	3723	RNA binding
YDL043C	BP	245	spliceosomal complex assembly
	CC	5686	U2 snRNP	71004	U2-type prespliceosome
	MF	3723	RNA binding
YDL087C	BP	6376	mRNA splice site selection
	CC	5685	U1 snRNP	71004	U2-type prespliceosome
	MF	3729	mRNA binding
YDL098C	BP	398	mRNA splicing, via spliceosome
	CC	46540	U4/U6 x U5 tri-snRNP complex
	MF	3674	molecular_function
YDL143W	BP	6457	protein folding
	CC	5832	chaperonin-containing T-complex
	MF	51082	unfolded protein binding
YDL147W	BP	6511	ubiquitin-dependent protein catabolic process	10388	cullin deneddylation
	CC	502	proteasome complex	8180	signalosome	8541	proteasome regulatory particle, lid subcomplex	34515	proteasome storage granule
	MF	3674	molecular_function
YDL148C	BP	447	endonucleolytic cleavage in ITS1 to separate SSU-rRNA from 5.8S rRNA and LSU-rRNA from tricistronic rRNA transcript (SSU-rRNA, 5.8S rRNA, LSU-rRNA)	462	maturation of SSU-rRNA from tricistronic rRNA transcript (SSU-rRNA, 5.8S rRNA, LSU-rRNA)	472	endonucleolytic cleavage to generate mature 5'-end of SSU-rRNA from (SSU-rRNA, 5.8S rRNA, LSU-rRNA)	480	endonucleolytic cleavage in 5'-ETS of tricistronic rRNA transcript (SSU-rRNA, 5.8S rRNA, LSU-rRNA)	6364	rRNA processing	42274	ribosomal small subunit biogenesis
	CC	5730	nucleolus	5739	mitochondrion	30686	90S preribosome	30692	Noc4p-Nop14p complex	32040	small-subunit processome
	MF	30515	snoRNA binding
YDL209C	BP	387	spliceosomal snRNP assembly	398	mRNA splicing, via spliceosome	45292	mRNA cis splicing, via spliceosome
	CC	974	Prp19 complex	71006	U2-type catalytic step 1 spliceosome	71007	U2-type catalytic step 2 spliceosome
	MF	384	first spliceosomal transesterification activity	386	second spliceosomal transesterification activity	17070	U6 snRNA binding	36002	pre-mRNA binding
YDR156W	BP	8361	regulation of cell size	42790	transcription of nuclear large rRNA transcript from RNA polymerase I promoter
	CC	5736	DNA-directed RNA polymerase I complex
	MF	3674	molecular_function
YDR188W	BP	6457	protein folding
	CC	5832	chaperonin-containing T-complex
	MF	51082	unfolded protein binding
YDR190C	BP	492	box C/D snoRNP assembly	6338	chromatin remodeling	6357	regulation of transcription from RNA polymerase II promoter	43486	histone exchange
	CC	812	Swr1 complex	5634	nucleus	31011	Ino80 complex	70209	ASTRA complex	97255	R2TP complex
	MF	43140	ATP-dependent 3'-5' DNA helicase activity	43141	ATP-dependent 5'-3' DNA helicase activity
YDR224C	BP	122	negative regulation of transcription from RNA polymerase II promoter	6301	postreplication repair	6333	chromatin assembly or disassembly
	CC	788	nuclear nucleosome	31298	replication fork protection complex
	MF	3677	DNA binding
YDR364C	BP	82	G1/S transition of mitotic cell cycle	348	mRNA branch site recognition	350	generation of catalytic spliceosome for second transesterification step	389	mRNA 3'-splice site recognition
	CC	5681	spliceosomal complex
	MF	386	second spliceosomal transesterification activity
YDR385W	BP	6414	translational elongation	45901	positive regulation of translational elongation
	CC	5840	ribosome
	MF	3746	translation elongation factor activity
YDR416W	BP	349	generation of catalytic spliceosome for first transesterification step
	CC	974	Prp19 complex	71004	U2-type prespliceosome	71006	U2-type catalytic step 1 spliceosome	71007	U2-type catalytic step 2 spliceosome	71008	U2-type post-mRNA release spliceosomal complex
	MF	384	first spliceosomal transesterification activity	386	second spliceosomal transesterification activity
YDR473C	BP	398	mRNA splicing, via spliceosome
	CC	46540	U4/U6 x U5 tri-snRNP complex
	MF	3674	molecular_function
YEL056W	BP	6333	chromatin assembly or disassembly	6348	chromatin silencing at telomere	16573	histone acetylation
	CC	123	histone acetyltransferase complex	5634	nucleus	5737	cytoplasm
	MF	4402	histone acetyltransferase activity	42393	histone binding
YER012W	BP	10499	proteasomal ubiquitin-independent protein catabolic process	43161	proteasomal ubiquitin-dependent protein catabolic process
	CC	5634	nucleus	5789	endoplasmic reticulum membrane	19774	proteasome core complex, beta-subunit complex	34515	proteasome storage granule
	MF	61133	endopeptidase activator activity
YER029C	BP	398	mRNA splicing, via spliceosome
	CC	5682	U5 snRNP	5685	U1 snRNP	46540	U4/U6 x U5 tri-snRNP complex	71004	U2-type prespliceosome
	MF	3674	molecular_function
YER094C	BP	10499	proteasomal ubiquitin-independent protein catabolic process	43161	proteasomal ubiquitin-dependent protein catabolic process
	CC	5634	nucleus	5789	endoplasmic reticulum membrane	19774	proteasome core complex, beta-subunit complex	34515	proteasome storage granule
	MF	61133	endopeptidase activator activity
YER102W	BP	462	maturation of SSU-rRNA from tricistronic rRNA transcript (SSU-rRNA, 5.8S rRNA, LSU-rRNA)	2181	cytoplasmic translation	6414	translational elongation
	CC	22627	cytosolic small ribosomal subunit	30686	90S preribosome
	MF	3735	structural constituent of ribosome
YER165W	BP	6446	regulation of translational initiation	60211	regulation of nuclear-transcribed mRNA poly(A) tail shortening
	CC	5634	nucleus	5737	cytoplasm	5840	ribosome	10494	cytoplasmic stress granule
	MF	8143	poly(A) RNA binding
YER172C	BP	388	spliceosome conformational change to release U4 (or U4atac) and U1 (or U11)
	CC	5682	U5 snRNP	46540	U4/U6 x U5 tri-snRNP complex
	MF	4004	ATP-dependent RNA helicase activity
YFL007W	BP	43248	proteasome assembly	61136	regulation of proteasomal protein catabolic process
	CC	5634	nucleus	16021	integral to membrane
	MF	16504	peptidase activator activity	70628	proteasome binding
YFL039C	BP	1	mitochondrion inheritance	11	vacuole inheritance	132	establishment of mitotic spindle orientation	910	cytokinesis	916	actomyosin contractile ring contraction	1300	chronological cell aging	6281	DNA repair	6357	regulation of transcription from RNA polymerase II promoter	6887	exocytosis	6897	endocytosis	7119	budding cell isotropic bud growth	9306	protein secretion	16573	histone acetylation	30010	establishment of cell polarity	30037	actin filament reorganization involved in cell cycle	30050	vesicle transport along actin filament	30476	ascospore wall assembly	31505	fungal-type cell wall organization	34599	cellular response to oxidative stress
	CC	123	histone acetyltransferase complex	142	cellular bud neck contractile ring	812	Swr1 complex	5884	actin filament	30479	actin cortical patch	31011	Ino80 complex	32432	actin filament bundle	35267	NuA4 histone acetyltransferase complex
	MF	5200	structural constituent of cytoskeleton
YFR050C	BP	10499	proteasomal ubiquitin-independent protein catabolic process	43161	proteasomal ubiquitin-dependent protein catabolic process	43248	proteasome assembly
	CC	5634	nucleus	5789	endoplasmic reticulum membrane	19774	proteasome core complex, beta-subunit complex	34515	proteasome storage granule
	MF	3674	molecular_function
YGL011C	BP	10499	proteasomal ubiquitin-independent protein catabolic process	43161	proteasomal ubiquitin-dependent protein catabolic process
	CC	5634	nucleus	5737	cytoplasm	5739	mitochondrion	19773	proteasome core complex, alpha-subunit complex	34515	proteasome storage granule	42175	nuclear outer membrane-endoplasmic reticulum membrane network
	MF	3674	molecular_function
YGL049C	BP	6413	translational initiation	34063	stress granule assembly
	CC	10494	cytoplasmic stress granule	16281	eukaryotic translation initiation factor 4F complex
	MF	3729	mRNA binding	3743	translation initiation factor activity	31369	translation initiation factor binding
YGL106W	BP	910	cytokinesis	915	cytokinesis, actomyosin contractile ring assembly	6903	vesicle targeting	8104	protein localization
	CC	5934	cellular bud tip	5935	cellular bud neck	31982	vesicle
	MF	31489	myosin V binding	32038	myosin II heavy chain binding
YGL120C	BP	390	spliceosomal complex disassembly	462	maturation of SSU-rRNA from tricistronic rRNA transcript (SSU-rRNA, 5.8S rRNA, LSU-rRNA)	463	maturation of LSU-rRNA from tricistronic rRNA transcript (SSU-rRNA, 5.8S rRNA, LSU-rRNA)	466	maturation of 5.8S rRNA from tricistronic rRNA transcript (SSU-rRNA, 5.8S rRNA, LSU-rRNA)	6364	rRNA processing	30490	maturation of SSU-rRNA	42273	ribosomal large subunit biogenesis
	CC	5739	mitochondrion	30686	90S preribosome	71014	post-mRNA release spliceosomal complex
	MF	4004	ATP-dependent RNA helicase activity
YGL128C	BP	390	spliceosomal complex disassembly
	CC	5684	U2-type spliceosomal complex
	MF	3674	molecular_function
YGL133W	BP	6338	chromatin remodeling	6348	chromatin silencing at telomere	46020	negative regulation of transcription from RNA polymerase II promoter by pheromones
	CC	8623	chromatin accessibility complex
	MF	3674	molecular_function
YGL195W	BP	6448	regulation of translational elongation
	CC	5739	mitochondrion	5829	cytosol	22626	cytosolic ribosome
	MF	3674	molecular_function
YGL252C	BP	1079	nitrogen catabolite regulation of transcription from RNA polymerase II promoter	6357	regulation of transcription from RNA polymerase II promoter	31930	mitochondria-nucleus signaling pathway	35753	maintenance of DNA trinucleotide repeats	42991	transcription factor import into nucleus	45944	positive regulation of transcription from RNA polymerase II promoter	1900008	negative regulation of extrachromosomal rDNA circle accumulation involved in replicative cell aging
	CC	5737	cytoplasm	35327	transcriptionally active chromatin	46695	SLIK (SAGA-like) complex
	MF	1076	RNA polymerase II transcription factor binding transcription factor activity
YGR002C	BP	6281	DNA repair	6338	chromatin remodeling	16568	chromatin modification	16573	histone acetylation	34087	establishment of mitotic sister chromatid cohesion	43486	histone exchange	51276	chromosome organization
	CC	123	histone acetyltransferase complex	812	Swr1 complex	5634	nucleus	35267	NuA4 histone acetyltransferase complex
	MF	3677	DNA binding
YGR013W	BP	398	mRNA splicing, via spliceosome
	CC	5685	U1 snRNP	71004	U2-type prespliceosome
	MF	3723	RNA binding
YGR074W	BP	398	mRNA splicing, via spliceosome
	CC	243	commitment complex	5682	U5 snRNP	5685	U1 snRNP	46540	U4/U6 x U5 tri-snRNP complex	71004	U2-type prespliceosome
	MF	3729	mRNA binding
YGR090W	BP	462	maturation of SSU-rRNA from tricistronic rRNA transcript (SSU-rRNA, 5.8S rRNA, LSU-rRNA)	6364	rRNA processing
	CC	5634	nucleus	5730	nucleolus	30686	90S preribosome	32040	small-subunit processome	32545	CURI complex	34456	UTP-C complex
	MF	3674	molecular_function
YGR091W	BP	387	spliceosomal snRNP assembly	398	mRNA splicing, via spliceosome
	CC	5739	mitochondrion	46540	U4/U6 x U5 tri-snRNP complex
	MF	3674	molecular_function
YGR135W	BP	10499	proteasomal ubiquitin-independent protein catabolic process	43161	proteasomal ubiquitin-dependent protein catabolic process	80129	proteasome core complex assembly
	CC	5634	nucleus	19773	proteasome core complex, alpha-subunit complex	34515	proteasome storage granule	42175	nuclear outer membrane-endoplasmic reticulum membrane network
	MF	3674	molecular_function
YGR145W	BP	6364	rRNA processing	42274	ribosomal small subunit biogenesis
	CC	5730	nucleolus	30686	90S preribosome
	MF	3674	molecular_function
YGR162W	BP	6413	translational initiation	34063	stress granule assembly	42273	ribosomal large subunit biogenesis
	CC	5739	mitochondrion	5840	ribosome	10494	cytoplasmic stress granule	16281	eukaryotic translation initiation factor 4F complex
	MF	3743	translation initiation factor activity
YGR253C	BP	10499	proteasomal ubiquitin-independent protein catabolic process	43161	proteasomal ubiquitin-dependent protein catabolic process
	CC	5634	nucleus	5737	cytoplasm	19773	proteasome core complex, alpha-subunit complex	34515	proteasome storage granule	42175	nuclear outer membrane-endoplasmic reticulum membrane network
	MF	3674	molecular_function
YGR278W	BP	398	mRNA splicing, via spliceosome
	CC	5684	U2-type spliceosomal complex
	MF	3674	molecular_function
YHL034C	BP	17148	negative regulation of translation	32055	negative regulation of translation in response to stress
	CC	932	cytoplasmic mRNA processing body	5730	nucleolus	5737	cytoplasm
	MF	3723	RNA binding	31370	eukaryotic initiation factor 4G binding
YHR020W	BP	6433	prolyl-tRNA aminoacylation
	CC
	MF	4827	proline-tRNA ligase activity
YHR099W	BP	6281	DNA repair	16573	histone acetylation	45944	positive regulation of transcription from RNA polymerase II promoter
	CC	123	histone acetyltransferase complex	124	SAGA complex	5634	nucleus	35267	NuA4 histone acetyltransferase complex	46695	SLIK (SAGA-like) complex	70209	ASTRA complex
	MF	4402	histone acetyltransferase activity
YHR165C	BP	244	assembly of spliceosomal tri-snRNP	389	mRNA 3'-splice site recognition
	CC	5634	nucleus	5682	U5 snRNP	46540	U4/U6 x U5 tri-snRNP complex
	MF	386	second spliceosomal transesterification activity	30623	U5 snRNA binding
YHR216W	BP	6183	GTP biosynthetic process
	CC	785	chromatin	5737	cytoplasm
	MF	3682	chromatin binding	3938	IMP dehydrogenase activity
YIL061C	BP	398	mRNA splicing, via spliceosome
	CC	243	commitment complex	5685	U1 snRNP	71004	U2-type prespliceosome
	MF	3729	mRNA binding	30619	U1 snRNA binding
YJL001W	BP	10499	proteasomal ubiquitin-independent protein catabolic process	43161	proteasomal ubiquitin-dependent protein catabolic process
	CC	5634	nucleus	5789	endoplasmic reticulum membrane	19774	proteasome core complex, beta-subunit complex	34515	proteasome storage granule
	MF	4175	endopeptidase activity
YJL081C	BP	6281	DNA repair	6325	chromatin organization	6338	chromatin remodeling	6355	regulation of transcription, DNA-dependent	6357	regulation of transcription from RNA polymerase II promoter	16573	histone acetylation	51382	kinetochore assembly
	CC	790	nuclear chromatin	812	Swr1 complex	5634	nucleus	31011	Ino80 complex	35267	NuA4 histone acetyltransferase complex
	MF	3682	chromatin binding	4402	histone acetyltransferase activity	43140	ATP-dependent 3'-5' DNA helicase activity
YJL148W	BP	6362	transcription elongation from RNA polymerase I promoter	42790	transcription of nuclear large rRNA transcript from RNA polymerase I promoter
	CC	5634	nucleus	5730	nucleolus	5736	DNA-directed RNA polymerase I complex
	MF	3674	molecular_function
YJL203W	BP	398	mRNA splicing, via spliceosome
	CC	5686	U2 snRNP	71004	U2-type prespliceosome
	MF	3723	RNA binding
YJR002W	BP	447	endonucleolytic cleavage in ITS1 to separate SSU-rRNA from 5.8S rRNA and LSU-rRNA from tricistronic rRNA transcript (SSU-rRNA, 5.8S rRNA, LSU-rRNA)	472	endonucleolytic cleavage to generate mature 5'-end of SSU-rRNA from (SSU-rRNA, 5.8S rRNA, LSU-rRNA)	480	endonucleolytic cleavage in 5'-ETS of tricistronic rRNA transcript (SSU-rRNA, 5.8S rRNA, LSU-rRNA)
	CC	5634	nucleus	5730	nucleolus	30686	90S preribosome	32040	small-subunit processome	34457	Mpp10 complex
	MF	3674	molecular_function
YJR050W	BP	350	generation of catalytic spliceosome for second transesterification step	389	mRNA 3'-splice site recognition
	CC	974	Prp19 complex	71006	U2-type catalytic step 1 spliceosome	71007	U2-type catalytic step 2 spliceosome	71014	post-mRNA release spliceosomal complex	71020	post-spliceosomal complex
	MF	384	first spliceosomal transesterification activity	386	second spliceosomal transesterification activity
YJR063W	BP	6363	termination of RNA polymerase I transcription	42790	transcription of nuclear large rRNA transcript from RNA polymerase I promoter
	CC	5736	DNA-directed RNA polymerase I complex
	MF	3674	molecular_function
YKL012W	BP	398	mRNA splicing, via spliceosome
	CC	5634	nucleus	5685	U1 snRNP	71004	U2-type prespliceosome
	MF	3723	RNA binding
YKL018W	BP	723	telomere maintenance	30846	termination of RNA polymerase II transcription, poly(A)-coupled	30847	termination of RNA polymerase II transcription, exosome-dependent	31124	mRNA 3'-end processing	31126	snoRNA 3'-end processing	34729	histone H3-K79 methylation	51568	histone H3-K4 methylation
	CC	5847	mRNA cleavage and polyadenylation specificity factor complex	48188	Set1C/COMPASS complex
	MF	42800	histone methyltransferase activity (H3-K4 specific)
YKL029C	BP	6090	pyruvate metabolic process	6520	cellular amino acid metabolic process
	CC	5739	mitochondrion
	MF	4470	malic enzyme activity
YKL060C	BP	6094	gluconeogenesis	6096	glycolysis
	CC	5737	cytoplasm	5739	mitochondrion	5829	cytosol
	MF	4332	fructose-bisphosphate aldolase activity
YKL104C	BP	34221	fungal-type cell wall chitin biosynthetic process
	CC	5575	cellular_component
	MF	4360	glutamine-fructose-6-phosphate transaminase (isomerizing) activity
YKL173W	BP	244	assembly of spliceosomal tri-snRNP	349	generation of catalytic spliceosome for first transesterification step	388	spliceosome conformational change to release U4 (or U4atac) and U1 (or U11)	398	mRNA splicing, via spliceosome
	CC	5682	U5 snRNP	46540	U4/U6 x U5 tri-snRNP complex
	MF	3924	GTPase activity	5525	GTP binding	30623	U5 snRNA binding
YLL022C	BP	6334	nucleosome assembly	6348	chromatin silencing at telomere	16573	histone acetylation
	CC	123	histone acetyltransferase complex	5634	nucleus
	MF	42393	histone binding
YLL036C	BP	349	generation of catalytic spliceosome for first transesterification step
	CC	974	Prp19 complex	5634	nucleus	5737	cytoplasm	5739	mitochondrion	71006	U2-type catalytic step 1 spliceosome
	MF	384	first spliceosomal transesterification activity	4842	ubiquitin-protein ligase activity
YLR044C	BP	949	aromatic amino acid family catabolic process to alcohol via Ehrlich pathway	6090	pyruvate metabolic process	6559	L-phenylalanine catabolic process	6569	tryptophan catabolic process	19655	glucose catabolic process to ethanol
	CC	5634	nucleus	5737	cytoplasm	5829	cytosol
	MF	4737	pyruvate decarboxylase activity
YLR117C	BP	354	cis assembly of pre-catalytic spliceosome	6270	DNA replication initiation
	CC	785	chromatin	974	Prp19 complex	71004	U2-type prespliceosome	71006	U2-type catalytic step 1 spliceosome	71007	U2-type catalytic step 2 spliceosome	71008	U2-type post-mRNA release spliceosomal complex
	MF	384	first spliceosomal transesterification activity	386	second spliceosomal transesterification activity	3682	chromatin binding	3688	DNA replication origin binding
YLR147C	BP	398	mRNA splicing, via spliceosome
	CC	243	commitment complex	5682	U5 snRNP	5685	U1 snRNP	46540	U4/U6 x U5 tri-snRNP complex	71004	U2-type prespliceosome
	MF	3729	mRNA binding
YLR180W	BP	6555	methionine metabolic process	6556	S-adenosylmethionine biosynthetic process
	CC	5737	cytoplasm
	MF	4478	methionine adenosyltransferase activity
YLR186W	BP	447	endonucleolytic cleavage in ITS1 to separate SSU-rRNA from 5.8S rRNA and LSU-rRNA from tricistronic rRNA transcript (SSU-rRNA, 5.8S rRNA, LSU-rRNA)	472	endonucleolytic cleavage to generate mature 5'-end of SSU-rRNA from (SSU-rRNA, 5.8S rRNA, LSU-rRNA)	480	endonucleolytic cleavage in 5'-ETS of tricistronic rRNA transcript (SSU-rRNA, 5.8S rRNA, LSU-rRNA)	6364	rRNA processing	42274	ribosomal small subunit biogenesis	70475	rRNA base methylation
	CC	5634	nucleus	5730	nucleolus	5737	cytoplasm	5880	nuclear microtubule	30686	90S preribosome	32040	small-subunit processome
	MF	70037	rRNA (pseudouridine) methyltransferase activity
YLR197W	BP	154	rRNA modification	6364	rRNA processing
	CC	5634	nucleus	5730	nucleolus	30686	90S preribosome	31428	box C/D snoRNP complex	32040	small-subunit processome
	MF	3674	molecular_function
YLR249W	BP	6414	translational elongation	6415	translational termination
	CC	5840	ribosome	22626	cytosolic ribosome
	MF	3746	translation elongation factor activity	16887	ATPase activity
YLR275W	BP	398	mRNA splicing, via spliceosome
	CC	5682	U5 snRNP	5685	U1 snRNP	46540	U4/U6 x U5 tri-snRNP complex	71004	U2-type prespliceosome
	MF	3674	molecular_function
YLR424W	BP	349	generation of catalytic spliceosome for first transesterification step	390	spliceosomal complex disassembly	398	mRNA splicing, via spliceosome
	CC	5634	nucleus	5681	spliceosomal complex	5737	cytoplasm	5739	mitochondrion	71008	U2-type post-mRNA release spliceosomal complex
	MF	3723	RNA binding	4004	ATP-dependent RNA helicase activity
YLR429W	BP	7015	actin filament organization	7017	microtubule-based process	34316	negative regulation of Arp2/3 complex-mediated actin nucleation	51666	actin cortical patch localization	2000601	positive regulation of Arp2/3 complex-mediated actin nucleation
	CC	5826	actomyosin contractile ring	30479	actin cortical patch
	MF	8017	microtubule binding	30674	protein binding, bridging	51015	actin filament binding
YML046W	BP	395	mRNA 5'-splice site recognition
	CC	243	commitment complex	5685	U1 snRNP	71004	U2-type prespliceosome
	MF	30627	pre-mRNA 5'-splice site binding
YML049C	BP	245	spliceosomal complex assembly	398	mRNA splicing, via spliceosome
	CC	5686	U2 snRNP	71004	U2-type prespliceosome
	MF	30620	U2 snRNA binding
YML092C	BP	10499	proteasomal ubiquitin-independent protein catabolic process	43161	proteasomal ubiquitin-dependent protein catabolic process
	CC	5634	nucleus	5737	cytoplasm	19773	proteasome core complex, alpha-subunit complex	34515	proteasome storage granule	42175	nuclear outer membrane-endoplasmic reticulum membrane network
	MF	3674	molecular_function
YMR033W	BP	6325	chromatin organization	6337	nucleosome disassembly	6368	transcription elongation from RNA polymerase II promoter	16584	nucleosome positioning	42766	nucleosome mobilization	43044	ATP-dependent chromatin remodeling	45944	positive regulation of transcription from RNA polymerase II promoter
	CC	5634	nucleus	16514	SWI/SNF complex	16586	RSC complex
	MF	15616	DNA translocase activity
YMR061W	BP	6378	mRNA polyadenylation	6379	mRNA cleavage
	CC	5634	nucleus	5739	mitochondrion	5849	mRNA cleavage factor complex
	MF	3723	RNA binding	46982	protein heterodimerization activity
YMR125W	BP	184	nuclear-transcribed mRNA catabolic process, nonsense-mediated decay	398	mRNA splicing, via spliceosome	6970	response to osmotic stress
	CC	243	commitment complex	5844	polysome	5846	nuclear cap binding complex
	MF	3729	mRNA binding
YMR186W	BP	492	box C/D snoRNP assembly	723	telomere maintenance	6457	protein folding	6458	'de novo' protein folding	6950	response to stress	42026	protein refolding	43248	proteasome assembly
	CC	5737	cytoplasm	5739	mitochondrion	5886	plasma membrane
	MF	16887	ATPase activity	42623	ATPase activity, coupled	51082	unfolded protein binding
YMR213W	BP	398	mRNA splicing, via spliceosome
	CC	974	Prp19 complex	71006	U2-type catalytic step 1 spliceosome
	MF	384	first spliceosomal transesterification activity
YMR240C	BP	245	spliceosomal complex assembly	398	mRNA splicing, via spliceosome
	CC	5686	U2 snRNP	71004	U2-type prespliceosome
	MF	3674	molecular_function
YMR288W	BP	245	spliceosomal complex assembly	398	mRNA splicing, via spliceosome
	CC	5686	U2 snRNP	71004	U2-type prespliceosome
	MF	3729	mRNA binding
YMR290C	BP	6364	rRNA processing
	CC	5635	nuclear envelope	5730	nucleolus	30686	90S preribosome	30687	preribosome, large subunit precursor
	MF	3723	RNA binding	4004	ATP-dependent RNA helicase activity	8186	RNA-dependent ATPase activity
YMR314W	BP	10499	proteasomal ubiquitin-independent protein catabolic process	43161	proteasomal ubiquitin-dependent protein catabolic process
	CC	5634	nucleus	5737	cytoplasm	19773	proteasome core complex, alpha-subunit complex	34515	proteasome storage granule	42175	nuclear outer membrane-endoplasmic reticulum membrane network
	MF	3674	molecular_function
YNL030W	BP	6333	chromatin assembly or disassembly	34729	histone H3-K79 methylation	43935	sexual sporulation resulting in formation of a cellular spore
	CC	788	nuclear nucleosome
	MF	3677	DNA binding
YNL031C	BP	6333	chromatin assembly or disassembly	7094	mitotic cell cycle spindle assembly checkpoint	9303	rRNA transcription	43935	sexual sporulation resulting in formation of a cellular spore	70911	global genome nucleotide-excision repair
	CC	788	nuclear nucleosome
	MF	3677	DNA binding
YNL107W	BP	6281	DNA repair	6338	chromatin remodeling	6348	chromatin silencing at telomere	43486	histone exchange
	CC	812	Swr1 complex	5634	nucleus	5737	cytoplasm	35267	NuA4 histone acetyltransferase complex
	MF	3674	molecular_function
YNL113W	BP	6360	transcription from RNA polymerase I promoter	42797	tRNA transcription from RNA polymerase III promoter
	CC	5666	DNA-directed RNA polymerase III complex	5736	DNA-directed RNA polymerase I complex
	MF	3899	DNA-directed RNA polymerase activity
YNL132W	BP	42274	ribosomal small subunit biogenesis
	CC	5730	nucleolus	30686	90S preribosome
	MF	3674	molecular_function
YNL189W	BP	6606	protein import into nucleus	6612	protein targeting to membrane
	CC	5634	nucleus	5737	cytoplasm	16021	integral to membrane
	MF	8565	protein transporter activity
YNL248C	BP	6362	transcription elongation from RNA polymerase I promoter	8361	regulation of cell size	42790	transcription of nuclear large rRNA transcript from RNA polymerase I promoter
	CC	5736	DNA-directed RNA polymerase I complex
	MF	3674	molecular_function
YNL251C	BP	30847	termination of RNA polymerase II transcription, exosome-dependent	31124	mRNA 3'-end processing	31126	snoRNA 3'-end processing	34472	snRNA 3'-end processing	42780	tRNA 3'-end processing	71028	nuclear mRNA surveillance	71034	CUT catabolic process	71041	antisense RNA transcript catabolic process
	CC	5634	nucleus	35649	Nrd1 complex
	MF	1068	transcription regulatory region RNA binding	3723	RNA binding	19904	protein domain specific binding
YOL038W	BP	10499	proteasomal ubiquitin-independent protein catabolic process	43161	proteasomal ubiquitin-dependent protein catabolic process
	CC	5634	nucleus	5739	mitochondrion	19773	proteasome core complex, alpha-subunit complex	34515	proteasome storage granule	42175	nuclear outer membrane-endoplasmic reticulum membrane network
	MF	3674	molecular_function
YOL054W	BP	42787	protein ubiquitination involved in ubiquitin-dependent protein catabolic process
	CC	775	chromosome, centromeric region	5634	nucleus
	MF	4842	ubiquitin-protein ligase activity
YOL139C	BP	184	nuclear-transcribed mRNA catabolic process, nonsense-mediated decay	6413	translational initiation	51726	regulation of cell cycle
	CC	5634	nucleus	5737	cytoplasm	5840	ribosome	10494	cytoplasmic stress granule	16281	eukaryotic translation initiation factor 4F complex
	MF	3743	translation initiation factor activity	32266	phosphatidylinositol-3-phosphate binding
YOR133W	BP	6414	translational elongation
	CC	5840	ribosome
	MF	3746	translation elongation factor activity
YOR157C	BP	10499	proteasomal ubiquitin-independent protein catabolic process	43161	proteasomal ubiquitin-dependent protein catabolic process
	CC	5634	nucleus	5789	endoplasmic reticulum membrane	19774	proteasome core complex, beta-subunit complex	34515	proteasome storage granule
	MF	4175	endopeptidase activity
YOR210W	BP	6360	transcription from RNA polymerase I promoter	6366	transcription from RNA polymerase II promoter	6383	transcription from RNA polymerase III promoter
	CC	5665	DNA-directed RNA polymerase II, core complex	5666	DNA-directed RNA polymerase III complex	5736	DNA-directed RNA polymerase I complex
	MF	3899	DNA-directed RNA polymerase activity	3968	RNA-directed RNA polymerase activity
YOR224C	BP	6360	transcription from RNA polymerase I promoter	6366	transcription from RNA polymerase II promoter	6383	transcription from RNA polymerase III promoter	42797	tRNA transcription from RNA polymerase III promoter
	CC	5665	DNA-directed RNA polymerase II, core complex	5666	DNA-directed RNA polymerase III complex	5736	DNA-directed RNA polymerase I complex
	MF	3899	DNA-directed RNA polymerase activity	3968	RNA-directed RNA polymerase activity
YOR304W	BP	183	chromatin silencing at rDNA	6338	chromatin remodeling	6348	chromatin silencing at telomere	6369	termination of RNA polymerase II transcription	16584	nucleosome positioning	46020	negative regulation of transcription from RNA polymerase II promoter by pheromones	60195	negative regulation of antisense RNA transcription
	CC	5634	nucleus	8623	chromatin accessibility complex
	MF	3697	single-stranded DNA binding	15616	DNA translocase activity
YOR308C	BP	398	mRNA splicing, via spliceosome	481	maturation of 5S rRNA
	CC	46540	U4/U6 x U5 tri-snRNP complex
	MF	3674	molecular_function
YOR340C	BP	42790	transcription of nuclear large rRNA transcript from RNA polymerase I promoter
	CC	5736	DNA-directed RNA polymerase I complex
	MF	3899	DNA-directed RNA polymerase activity
YOR341W	BP	42790	transcription of nuclear large rRNA transcript from RNA polymerase I promoter
	CC	5730	nucleolus	5736	DNA-directed RNA polymerase I complex
	MF	3899	DNA-directed RNA polymerase activity
YOR362C	BP	10499	proteasomal ubiquitin-independent protein catabolic process	43161	proteasomal ubiquitin-dependent protein catabolic process
	CC	5634	nucleus	5737	cytoplasm	19773	proteasome core complex, alpha-subunit complex	34515	proteasome storage granule	42175	nuclear outer membrane-endoplasmic reticulum membrane network
	MF	3729	mRNA binding
YPL001W	BP	6348	chromatin silencing at telomere	16573	histone acetylation
	CC	123	histone acetyltransferase complex	5634	nucleus	5737	cytoplasm
	MF	4402	histone acetyltransferase activity	42393	histone binding
YPL004C	BP	6469	negative regulation of protein kinase activity	6897	endocytosis	9408	response to heat
	CC	5737	cytoplasm	5739	mitochondrion	5741	mitochondrial outer membrane	5886	plasma membrane	32126	eisosome
	MF	8289	lipid binding
YPL082C	BP	6357	regulation of transcription from RNA polymerase II promoter	6364	rRNA processing	42790	transcription of nuclear large rRNA transcript from RNA polymerase I promoter	45898	regulation of RNA polymerase II transcriptional preinitiation complex assembly
	CC	228	nuclear chromosome	5739	mitochondrion
	MF	16887	ATPase activity	17025	TBP-class protein binding
YPL129W	BP	1111	promoter clearance from RNA polymerase II promoter	1174	transcriptional start site selection at RNA polymerase II promoter	6338	chromatin remodeling	6366	transcription from RNA polymerase II promoter	6367	transcription initiation from RNA polymerase II promoter	6368	transcription elongation from RNA polymerase II promoter	16573	histone acetylation	42766	nucleosome mobilization	51123	RNA polymerase II transcriptional preinitiation complex assembly
	CC	5669	transcription factor TFIID complex	5674	transcription factor TFIIF complex	16514	SWI/SNF complex	16586	RSC complex	16592	mediator complex	31011	Ino80 complex	33100	NuA3 histone acetyltransferase complex
	MF	991	core RNA polymerase II binding transcription factor activity	1075	RNA polymerase II core promoter sequence-specific DNA binding transcription factor activity involved in preinitiation complex assembly	1139	core RNA polymerase II recruiting transcription factor activity
YPL131W	BP	27	ribosomal large subunit assembly	2181	cytoplasmic translation
	CC	22625	cytosolic large ribosomal subunit
	MF	3723	RNA binding	3735	structural constituent of ribosome
YPL151C	BP	398	mRNA splicing, via spliceosome
	CC	974	Prp19 complex	5681	spliceosomal complex
	MF	3674	molecular_function
YPL178W	BP	398	mRNA splicing, via spliceosome
	CC	243	commitment complex	5846	nuclear cap binding complex
	MF	339	RNA cap binding
YPL190C	BP	30847	termination of RNA polymerase II transcription, exosome-dependent	31124	mRNA 3'-end processing	31126	snoRNA 3'-end processing	34472	snRNA 3'-end processing	42780	tRNA 3'-end processing	71028	nuclear mRNA surveillance	71034	CUT catabolic process	71041	antisense RNA transcript catabolic process
	CC	5634	nucleus	35649	Nrd1 complex
	MF	1068	transcription regulatory region RNA binding	3723	RNA binding
YPL213W	BP	398	mRNA splicing, via spliceosome
	CC	5686	U2 snRNP	5737	cytoplasm	71004	U2-type prespliceosome
	MF	3674	molecular_function
YPL235W	BP	492	box C/D snoRNP assembly	6338	chromatin remodeling	6357	regulation of transcription from RNA polymerase II promoter	6364	rRNA processing	43486	histone exchange
	CC	812	Swr1 complex	5634	nucleus	31011	Ino80 complex	70209	ASTRA complex	97255	R2TP complex
	MF	43140	ATP-dependent 3'-5' DNA helicase activity	43141	ATP-dependent 5'-3' DNA helicase activity
YPL266W	BP	154	rRNA modification	6364	rRNA processing
	CC	5730	nucleolus	30686	90S preribosome
	MF	179	rRNA (adenine-N6,N6-)-dimethyltransferase activity
YPR010C	BP	42790	transcription of nuclear large rRNA transcript from RNA polymerase I promoter
	CC	5736	DNA-directed RNA polymerase I complex
	MF	3899	DNA-directed RNA polymerase activity
YPR023C	BP	6281	DNA repair	6357	regulation of transcription from RNA polymerase II promoter	6368	transcription elongation from RNA polymerase II promoter	16573	histone acetylation	16575	histone deacetylation	30174	regulation of DNA-dependent DNA replication initiation	45892	negative regulation of transcription, DNA-dependent	60195	negative regulation of antisense RNA transcription
	CC	123	histone acetyltransferase complex	32221	Rpd3S complex	33698	Rpd3L complex	35267	NuA4 histone acetyltransferase complex
	MF	4402	histone acetyltransferase activity
YPR034W	BP	6325	chromatin organization	6337	nucleosome disassembly	6368	transcription elongation from RNA polymerase II promoter	42766	nucleosome mobilization	43044	ATP-dependent chromatin remodeling	45944	positive regulation of transcription from RNA polymerase II promoter
	CC	5634	nucleus	16514	SWI/SNF complex	16586	RSC complex
	MF	15616	DNA translocase activity
YPR082C	BP	398	mRNA splicing, via spliceosome
	CC	5682	U5 snRNP	46540	U4/U6 x U5 tri-snRNP complex
	MF	3674	molecular_function
YPR101W	BP	398	mRNA splicing, via spliceosome
	CC	974	Prp19 complex	71006	U2-type catalytic step 1 spliceosome
	MF	384	first spliceosomal transesterification activity
YPR103W	BP	10499	proteasomal ubiquitin-independent protein catabolic process	43161	proteasomal ubiquitin-dependent protein catabolic process	80129	proteasome core complex assembly
	CC	5634	nucleus	5789	endoplasmic reticulum membrane	19774	proteasome core complex, beta-subunit complex	34515	proteasome storage granule
	MF	4175	endopeptidase activity
YPR110C	BP	6360	transcription from RNA polymerase I promoter	42797	tRNA transcription from RNA polymerase III promoter
	CC	5666	DNA-directed RNA polymerase III complex	5736	DNA-directed RNA polymerase I complex
	MF	3899	DNA-directed RNA polymerase activity
YPR144C	BP	447	endonucleolytic cleavage in ITS1 to separate SSU-rRNA from 5.8S rRNA and LSU-rRNA from tricistronic rRNA transcript (SSU-rRNA, 5.8S rRNA, LSU-rRNA)	472	endonucleolytic cleavage to generate mature 5'-end of SSU-rRNA from (SSU-rRNA, 5.8S rRNA, LSU-rRNA)	480	endonucleolytic cleavage in 5'-ETS of tricistronic rRNA transcript (SSU-rRNA, 5.8S rRNA, LSU-rRNA)	6364	rRNA processing	42274	ribosomal small subunit biogenesis
	CC	5634	nucleus	5730	nucleolus	30686	90S preribosome	30692	Noc4p-Nop14p complex	32040	small-subunit processome
	MF	3674	molecular_function
YPR178W	BP	398	mRNA splicing, via spliceosome
	CC	46540	U4/U6 x U5 tri-snRNP complex
	MF	3674	molecular_function
YPR187W	BP	6360	transcription from RNA polymerase I promoter	6366	transcription from RNA polymerase II promoter	6383	transcription from RNA polymerase III promoter	42797	tRNA transcription from RNA polymerase III promoter
	CC	5665	DNA-directed RNA polymerase II, core complex	5666	DNA-directed RNA polymerase III complex	5736	DNA-directed RNA polymerase I complex
	MF	3899	DNA-directed RNA polymerase activity	3968	RNA-directed RNA polymerase activity

## Sheet: Gavin
Protein	Ontology	GO ID	Term	GO ID	Term	GO ID	Term	GO ID	Term	GO ID	Term	GO ID	Term	GO ID	Term	GO ID	Term	GO ID	Term	GO ID	Term	GO ID	Term	GO ID	Term	GO ID	Term	GO ID	Term	GO ID	Term	GO ID	Term	GO ID	Term	GO ID	Term	GO ID	Term
YAL032C	BP	350	generation of catalytic spliceosome for second transesterification step
	CC	5634	nucleus	71006	U2-type catalytic step 1 spliceosome	71007	U2-type catalytic step 2 spliceosome	71014	post-mRNA release spliceosomal complex
	MF	384	first spliceosomal transesterification activity	386	second spliceosomal transesterification activity
YBL035C	BP	6270	DNA replication initiation	6273	lagging strand elongation	16233	telomere capping
	CC	5634	nucleus	5635	nuclear envelope	5658	alpha DNA polymerase:primase complex
	MF	3887	DNA-directed DNA polymerase activity
YBL084C	BP	16567	protein ubiquitination	31145	anaphase-promoting complex-dependent proteasomal ubiquitin-dependent protein catabolic process
	CC	5680	anaphase-promoting complex
	MF	4842	ubiquitin-protein ligase activity
YBR009C	BP	6333	chromatin assembly or disassembly	34729	histone H3-K79 methylation	43935	sexual sporulation resulting in formation of a cellular spore
	CC	788	nuclear nucleosome	31298	replication fork protection complex
	MF	3677	DNA binding
YBR127C	BP	6874	cellular calcium ion homeostasis	7035	vacuolar acidification	55085	transmembrane transport
	CC	221	vacuolar proton-transporting V-type ATPase, V1 domain	329	fungal-type vacuole membrane	5737	cytoplasm	16021	integral to membrane
	MF	46961	proton-transporting ATPase activity, rotational mechanism
YBR152W	BP	349	generation of catalytic spliceosome for first transesterification step	398	mRNA splicing, via spliceosome
	CC	46540	U4/U6 x U5 tri-snRNP complex
	MF	3674	molecular_function
YBR154C	BP	6360	transcription from RNA polymerase I promoter	6366	transcription from RNA polymerase II promoter	6383	transcription from RNA polymerase III promoter	42797	tRNA transcription from RNA polymerase III promoter
	CC	5665	DNA-directed RNA polymerase II, core complex	5666	DNA-directed RNA polymerase III complex	5736	DNA-directed RNA polymerase I complex
	MF	3899	DNA-directed RNA polymerase activity	3968	RNA-directed RNA polymerase activity
YBR247C	BP	447	endonucleolytic cleavage in ITS1 to separate SSU-rRNA from 5.8S rRNA and LSU-rRNA from tricistronic rRNA transcript (SSU-rRNA, 5.8S rRNA, LSU-rRNA)	6364	rRNA processing
	CC	5634	nucleus	5730	nucleolus	5737	cytoplasm	30686	90S preribosome	30688	preribosome, small subunit precursor
	MF	30515	snoRNA binding
YDL002C	BP	6302	double-strand break repair	42766	nucleosome mobilization
	CC	5634	nucleus	31011	Ino80 complex
	MF	404	loop DNA binding	45027	DNA end binding
YDL076C	BP	16479	negative regulation of transcription from RNA polymerase I promoter
	CC	5634	nucleus	33698	Rpd3L complex	70210	Rpd3L-Expanded complex
	MF	3674	molecular_function
YDL185W	BP	6314	intron homing	7035	vacuolar acidification	44267	cellular protein metabolic process
	CC	221	vacuolar proton-transporting V-type ATPase, V1 domain	329	fungal-type vacuole membrane
	MF	4520	endodeoxyribonuclease activity	46961	proton-transporting ATPase activity, rotational mechanism
YDL209C	BP	387	spliceosomal snRNP assembly	398	mRNA splicing, via spliceosome	45292	mRNA cis splicing, via spliceosome
	CC	974	Prp19 complex	71006	U2-type catalytic step 1 spliceosome	71007	U2-type catalytic step 2 spliceosome
	MF	384	first spliceosomal transesterification activity	386	second spliceosomal transesterification activity	17070	U6 snRNA binding	36002	pre-mRNA binding
YDR101C	BP	42273	ribosomal large subunit biogenesis
	CC	5654	nucleoplasm	5737	cytoplasm
	MF	3674	molecular_function
YDR190C	BP	492	box C/D snoRNP assembly	6338	chromatin remodeling	6357	regulation of transcription from RNA polymerase II promoter	43486	histone exchange
	CC	812	Swr1 complex	5634	nucleus	31011	Ino80 complex	70209	ASTRA complex	97255	R2TP complex
	MF	43140	ATP-dependent 3'-5' DNA helicase activity	43141	ATP-dependent 5'-3' DNA helicase activity
YDR416W	BP	349	generation of catalytic spliceosome for first transesterification step
	CC	974	Prp19 complex	71004	U2-type prespliceosome	71006	U2-type catalytic step 1 spliceosome	71007	U2-type catalytic step 2 spliceosome	71008	U2-type post-mRNA release spliceosomal complex
	MF	384	first spliceosomal transesterification activity	386	second spliceosomal transesterification activity
YEL051W	BP	7035	vacuolar acidification
	CC	221	vacuolar proton-transporting V-type ATPase, V1 domain	329	fungal-type vacuole membrane	16021	integral to membrane
	MF	46961	proton-transporting ATPase activity, rotational mechanism
YER029C	BP	398	mRNA splicing, via spliceosome
	CC	5682	U5 snRNP	5685	U1 snRNP	46540	U4/U6 x U5 tri-snRNP complex	71004	U2-type prespliceosome
	MF	3674	molecular_function
YER092W	BP	8150	biological_process
	CC	5634	nucleus
	MF	3674	molecular_function
YFL013C	BP	42766	nucleosome mobilization
	CC	5634	nucleus	31011	Ino80 complex
	MF	3674	molecular_function
YGL019W	BP	6356	regulation of transcription from RNA polymerase I promoter	6359	regulation of transcription from RNA polymerase III promoter	6468	protein phosphorylation	6974	response to DNA damage stimulus
	CC	5956	protein kinase CK2 complex	34456	UTP-C complex
	MF	19887	protein kinase regulator activity	30291	protein serine/threonine kinase inhibitor activity
YGL150C	BP	6281	DNA repair	6338	chromatin remodeling	6348	chromatin silencing at telomere	6366	transcription from RNA polymerase II promoter	16584	nucleosome positioning	42766	nucleosome mobilization	43486	histone exchange	43618	regulation of transcription from RNA polymerase II promoter in response to stress	45944	positive regulation of transcription from RNA polymerase II promoter
	CC	31011	Ino80 complex
	MF	16887	ATPase activity	43140	ATP-dependent 3'-5' DNA helicase activity
YGL207W	BP	6261	DNA-dependent DNA replication	6334	nucleosome assembly	6368	transcription elongation from RNA polymerase II promoter	34401	regulation of transcription by chromatin organization	34724	DNA replication-independent nucleosome organization	45899	positive regulation of RNA polymerase II transcriptional preinitiation complex assembly	60261	positive regulation of transcription initiation from RNA polymerase II promoter
	CC	790	nuclear chromatin	8023	transcription elongation factor complex	31298	replication fork protection complex	35101	FACT complex
	MF	3682	chromatin binding	31491	nucleosome binding	42393	histone binding
YGR020C	BP	7035	vacuolar acidification
	CC	221	vacuolar proton-transporting V-type ATPase, V1 domain	329	fungal-type vacuole membrane	16021	integral to membrane
	MF	46961	proton-transporting ATPase activity, rotational mechanism
YGR074W	BP	398	mRNA splicing, via spliceosome
	CC	243	commitment complex	5682	U5 snRNP	5685	U1 snRNP	46540	U4/U6 x U5 tri-snRNP complex	71004	U2-type prespliceosome
	MF	3729	mRNA binding
YGR278W	BP	398	mRNA splicing, via spliceosome
	CC	5684	U2-type spliceosomal complex
	MF	3674	molecular_function
YHR099W	BP	6281	DNA repair	16573	histone acetylation	45944	positive regulation of transcription from RNA polymerase II promoter
	CC	123	histone acetyltransferase complex	124	SAGA complex	5634	nucleus	35267	NuA4 histone acetyltransferase complex	46695	SLIK (SAGA-like) complex	70209	ASTRA complex
	MF	4402	histone acetyltransferase activity
YHR200W	BP	6511	ubiquitin-dependent protein catabolic process
	CC	502	proteasome complex	8540	proteasome regulatory particle, base subcomplex
	MF	5198	structural molecule activity	31593	polyubiquitin binding
YIL035C	BP	6356	regulation of transcription from RNA polymerase I promoter	6359	regulation of transcription from RNA polymerase III promoter	6468	protein phosphorylation	6974	response to DNA damage stimulus
	CC	5956	protein kinase CK2 complex	34456	UTP-C complex
	MF	4672	protein kinase activity	4674	protein serine/threonine kinase activity
YIL084C	BP	6342	chromatin silencing	16575	histone deacetylation	31939	negative regulation of chromatin silencing at telomere	45944	positive regulation of transcription from RNA polymerase II promoter	61186	negative regulation of chromatin silencing at silent mating-type cassette	61188	negative regulation of chromatin silencing at rDNA	61408	positive regulation of transcription from RNA polymerase II promoter in response to heat stress
	CC	33698	Rpd3L complex	70210	Rpd3L-Expanded complex
	MF	4407	histone deacetylase activity
YJL001W	BP	10499	proteasomal ubiquitin-independent protein catabolic process	43161	proteasomal ubiquitin-dependent protein catabolic process
	CC	5634	nucleus	5789	endoplasmic reticulum membrane	19774	proteasome core complex, beta-subunit complex	34515	proteasome storage granule
	MF	4175	endopeptidase activity
YJL130C	BP	6207	'de novo' pyrimidine nucleobase biosynthetic process	6541	glutamine metabolic process	45984	negative regulation of pyrimidine nucleobase metabolic process
	CC	5737	cytoplasm	5739	mitochondrion	16021	integral to membrane
	MF	4070	aspartate carbamoyltransferase activity	4088	carbamoyl-phosphate synthase (glutamine-hydrolyzing) activity
YJR063W	BP	6363	termination of RNA polymerase I transcription	42790	transcription of nuclear large rRNA transcript from RNA polymerase I promoter
	CC	5736	DNA-directed RNA polymerase I complex
	MF	3674	molecular_function
YKL080W	BP	7035	vacuolar acidification
	CC	221	vacuolar proton-transporting V-type ATPase, V1 domain	329	fungal-type vacuole membrane	16021	integral to membrane
	MF	46961	proton-transporting ATPase activity, rotational mechanism
YLL036C	BP	349	generation of catalytic spliceosome for first transesterification step
	CC	974	Prp19 complex	5634	nucleus	5737	cytoplasm	5739	mitochondrion	71006	U2-type catalytic step 1 spliceosome
	MF	384	first spliceosomal transesterification activity	4842	ubiquitin-protein ligase activity
YLR052W	BP	723	telomere maintenance	6348	chromatin silencing at telomere	42766	nucleosome mobilization
	CC	5634	nucleus	31011	Ino80 complex
	MF	3674	molecular_function
YLR117C	BP	354	cis assembly of pre-catalytic spliceosome	6270	DNA replication initiation
	CC	785	chromatin	974	Prp19 complex	71004	U2-type prespliceosome	71006	U2-type catalytic step 1 spliceosome	71007	U2-type catalytic step 2 spliceosome	71008	U2-type post-mRNA release spliceosomal complex
	MF	384	first spliceosomal transesterification activity	386	second spliceosomal transesterification activity	3682	chromatin binding	3688	DNA replication origin binding
YLR424W	BP	349	generation of catalytic spliceosome for first transesterification step	390	spliceosomal complex disassembly	398	mRNA splicing, via spliceosome
	CC	5634	nucleus	5681	spliceosomal complex	5737	cytoplasm	5739	mitochondrion	71008	U2-type post-mRNA release spliceosomal complex
	MF	3723	RNA binding	4004	ATP-dependent RNA helicase activity
YML007W	BP	304	response to singlet oxygen	9408	response to heat	10038	response to metal ion	42493	response to drug	43619	regulation of transcription from RNA polymerase II promoter in response to oxidative stress	61395	positive regulation of transcription from RNA polymerase II promoter in response to arsenic-containing substance
	CC	5634	nucleus	5737	cytoplasm
	MF	3700	sequence-specific DNA binding transcription factor activity	43565	sequence-specific DNA binding
YML069W	BP	6261	DNA-dependent DNA replication	34401	regulation of transcription by chromatin organization	34724	DNA replication-independent nucleosome organization	45899	positive regulation of RNA polymerase II transcriptional preinitiation complex assembly
	CC	790	nuclear chromatin	31298	replication fork protection complex	35101	FACT complex
	MF	3682	chromatin binding	31491	nucleosome binding	42393	histone binding
YMR033W	BP	6325	chromatin organization	6337	nucleosome disassembly	6368	transcription elongation from RNA polymerase II promoter	16584	nucleosome positioning	42766	nucleosome mobilization	43044	ATP-dependent chromatin remodeling	45944	positive regulation of transcription from RNA polymerase II promoter
	CC	5634	nucleus	16514	SWI/SNF complex	16586	RSC complex
	MF	15616	DNA translocase activity
YMR213W	BP	398	mRNA splicing, via spliceosome
	CC	974	Prp19 complex	71006	U2-type catalytic step 1 spliceosome
	MF	384	first spliceosomal transesterification activity
YMR229C	BP	447	endonucleolytic cleavage in ITS1 to separate SSU-rRNA from 5.8S rRNA and LSU-rRNA from tricistronic rRNA transcript (SSU-rRNA, 5.8S rRNA, LSU-rRNA)	464	endonucleolytic cleavage in ITS1 upstream of 5.8S rRNA from tricistronic rRNA transcript (SSU-rRNA, 5.8S rRNA, LSU-rRNA)	472	endonucleolytic cleavage to generate mature 5'-end of SSU-rRNA from (SSU-rRNA, 5.8S rRNA, LSU-rRNA)	480	endonucleolytic cleavage in 5'-ETS of tricistronic rRNA transcript (SSU-rRNA, 5.8S rRNA, LSU-rRNA)
	CC	5730	nucleolus	30686	90S preribosome	32040	small-subunit processome
	MF	8266	poly(U) RNA binding
YMR263W	BP	16479	negative regulation of transcription from RNA polymerase I promoter	31939	negative regulation of chromatin silencing at telomere	45944	positive regulation of transcription from RNA polymerase II promoter	61186	negative regulation of chromatin silencing at silent mating-type cassette	61188	negative regulation of chromatin silencing at rDNA	61408	positive regulation of transcription from RNA polymerase II promoter in response to heat stress
	CC	118	histone deacetylase complex	33698	Rpd3L complex	70210	Rpd3L-Expanded complex
	MF	4407	histone deacetylase activity
YMR314W	BP	10499	proteasomal ubiquitin-independent protein catabolic process	43161	proteasomal ubiquitin-dependent protein catabolic process
	CC	5634	nucleus	5737	cytoplasm	19773	proteasome core complex, alpha-subunit complex	34515	proteasome storage granule	42175	nuclear outer membrane-endoplasmic reticulum membrane network
	MF	3674	molecular_function
YNL059C	BP	6338	chromatin remodeling	42766	nucleosome mobilization
	CC	5634	nucleus	31011	Ino80 complex
	MF	43140	ATP-dependent 3'-5' DNA helicase activity
YNL097C	BP	16479	negative regulation of transcription from RNA polymerase I promoter	16568	chromatin modification	31939	negative regulation of chromatin silencing at telomere	45944	positive regulation of transcription from RNA polymerase II promoter	61186	negative regulation of chromatin silencing at silent mating-type cassette	61188	negative regulation of chromatin silencing at rDNA	61408	positive regulation of transcription from RNA polymerase II promoter in response to heat stress
	CC	118	histone deacetylase complex	5634	nucleus	33698	Rpd3L complex	70210	Rpd3L-Expanded complex
	MF	35064	methylated histone residue binding
YNL248C	BP	6362	transcription elongation from RNA polymerase I promoter	8361	regulation of cell size	42790	transcription of nuclear large rRNA transcript from RNA polymerase I promoter
	CC	5736	DNA-directed RNA polymerase I complex
	MF	3674	molecular_function
YNL330C	BP	83	regulation of transcription involved in G1/S phase of mitotic cell cycle	115	regulation of transcription involved in S phase of mitotic cell cycle	117	regulation of transcription involved in G2/M-phase of mitotic cell cycle	122	negative regulation of transcription from RNA polymerase II promoter	1302	replicative cell aging	6368	transcription elongation from RNA polymerase II promoter	16479	negative regulation of transcription from RNA polymerase I promoter	30174	regulation of DNA-dependent DNA replication initiation	31939	negative regulation of chromatin silencing at telomere	34401	regulation of transcription by chromatin organization	34503	protein localization to nucleolar rDNA repeats	45128	negative regulation of reciprocal meiotic recombination	45944	positive regulation of transcription from RNA polymerase II promoter	51038	negative regulation of transcription during meiosis	61186	negative regulation of chromatin silencing at silent mating-type cassette	61188	negative regulation of chromatin silencing at rDNA	61408	positive regulation of transcription from RNA polymerase II promoter in response to heat stress	70932	histone H3 deacetylation	70933	histone H4 deacetylation
	CC	118	histone deacetylase complex	32221	Rpd3S complex	33698	Rpd3L complex	70210	Rpd3L-Expanded complex	70211	Snt2C complex	70822	Sin3-type complex
	MF	3713	transcription coactivator activity	3714	transcription corepressor activity	4407	histone deacetylase activity
YNR052C	BP	289	nuclear-transcribed mRNA poly(A) tail shortening	6357	regulation of transcription from RNA polymerase II promoter	6368	transcription elongation from RNA polymerase II promoter	32968	positive regulation of transcription elongation from RNA polymerase II promoter
	CC	932	cytoplasmic mRNA processing body	5737	cytoplasm	30015	CCR4-NOT core complex	43332	mating projection tip
	MF	175	3'-5'-exoribonuclease activity
YOL004W	BP	117	regulation of transcription involved in G2/M-phase of mitotic cell cycle	122	negative regulation of transcription from RNA polymerase II promoter	6303	double-strand break repair via nonhomologous end joining	16479	negative regulation of transcription from RNA polymerase I promoter	16575	histone deacetylation	30174	regulation of DNA-dependent DNA replication initiation	31939	negative regulation of chromatin silencing at telomere	45944	positive regulation of transcription from RNA polymerase II promoter	51038	negative regulation of transcription during meiosis	61186	negative regulation of chromatin silencing at silent mating-type cassette	61188	negative regulation of chromatin silencing at rDNA	61408	positive regulation of transcription from RNA polymerase II promoter in response to heat stress
	CC	32221	Rpd3S complex	33698	Rpd3L complex	70210	Rpd3L-Expanded complex	70822	Sin3-type complex
	MF	3713	transcription coactivator activity	3714	transcription corepressor activity
YOL038W	BP	10499	proteasomal ubiquitin-independent protein catabolic process	43161	proteasomal ubiquitin-dependent protein catabolic process
	CC	5634	nucleus	5739	mitochondrion	19773	proteasome core complex, alpha-subunit complex	34515	proteasome storage granule	42175	nuclear outer membrane-endoplasmic reticulum membrane network
	MF	3674	molecular_function
YOR039W	BP	6356	regulation of transcription from RNA polymerase I promoter	6359	regulation of transcription from RNA polymerase III promoter	6468	protein phosphorylation	6974	response to DNA damage stimulus
	CC	5956	protein kinase CK2 complex	32545	CURI complex	34456	UTP-C complex
	MF	19887	protein kinase regulator activity	30291	protein serine/threonine kinase inhibitor activity
YOR061W	BP	1300	chronological cell aging	6356	regulation of transcription from RNA polymerase I promoter	6359	regulation of transcription from RNA polymerase III promoter	6468	protein phosphorylation	6974	response to DNA damage stimulus
	CC	5956	protein kinase CK2 complex	34456	UTP-C complex
	MF	4674	protein serine/threonine kinase activity
YOR141C	BP	6312	mitotic recombination	6338	chromatin remodeling	6974	response to DNA damage stimulus
	CC	5634	nucleus	31011	Ino80 complex
	MF	3729	mRNA binding	43140	ATP-dependent 3'-5' DNA helicase activity
YOR224C	BP	6360	transcription from RNA polymerase I promoter	6366	transcription from RNA polymerase II promoter	6383	transcription from RNA polymerase III promoter	42797	tRNA transcription from RNA polymerase III promoter
	CC	5665	DNA-directed RNA polymerase II, core complex	5666	DNA-directed RNA polymerase III complex	5736	DNA-directed RNA polymerase I complex
	MF	3899	DNA-directed RNA polymerase activity	3968	RNA-directed RNA polymerase activity
YOR332W	BP	7035	vacuolar acidification
	CC	221	vacuolar proton-transporting V-type ATPase, V1 domain	329	fungal-type vacuole membrane	16021	integral to membrane
	MF	46961	proton-transporting ATPase activity, rotational mechanism
YOR340C	BP	42790	transcription of nuclear large rRNA transcript from RNA polymerase I promoter
	CC	5736	DNA-directed RNA polymerase I complex
	MF	3899	DNA-directed RNA polymerase activity
YOR341W	BP	42790	transcription of nuclear large rRNA transcript from RNA polymerase I promoter
	CC	5730	nucleolus	5736	DNA-directed RNA polymerase I complex
	MF	3899	DNA-directed RNA polymerase activity
YPL139C	BP	16479	negative regulation of transcription from RNA polymerase I promoter	31939	negative regulation of chromatin silencing at telomere	40020	regulation of meiosis	45944	positive regulation of transcription from RNA polymerase II promoter	61408	positive regulation of transcription from RNA polymerase II promoter in response to heat stress
	CC	5634	nucleus	32221	Rpd3S complex	33698	Rpd3L complex	70210	Rpd3L-Expanded complex
	MF	3714	transcription corepressor activity
YPL151C	BP	398	mRNA splicing, via spliceosome
	CC	974	Prp19 complex	5681	spliceosomal complex
	MF	3674	molecular_function
YPL181W	BP	30174	regulation of DNA-dependent DNA replication initiation	31939	negative regulation of chromatin silencing at telomere	45893	positive regulation of transcription, DNA-dependent	61186	negative regulation of chromatin silencing at silent mating-type cassette	61188	negative regulation of chromatin silencing at rDNA
	CC	5634	nucleus	33698	Rpd3L complex	70210	Rpd3L-Expanded complex
	MF	8134	transcription factor binding	35064	methylated histone residue binding
YPL213W	BP	398	mRNA splicing, via spliceosome
	CC	5686	U2 snRNP	5737	cytoplasm	71004	U2-type prespliceosome
	MF	3674	molecular_function
YPL235W	BP	492	box C/D snoRNP assembly	6338	chromatin remodeling	6357	regulation of transcription from RNA polymerase II promoter	6364	rRNA processing	43486	histone exchange
	CC	812	Swr1 complex	5634	nucleus	31011	Ino80 complex	70209	ASTRA complex	97255	R2TP complex
	MF	43140	ATP-dependent 3'-5' DNA helicase activity	43141	ATP-dependent 5'-3' DNA helicase activity
YPR034W	BP	6325	chromatin organization	6337	nucleosome disassembly	6368	transcription elongation from RNA polymerase II promoter	42766	nucleosome mobilization	43044	ATP-dependent chromatin remodeling	45944	positive regulation of transcription from RNA polymerase II promoter
	CC	5634	nucleus	16514	SWI/SNF complex	16586	RSC complex
	MF	15616	DNA translocase activity
YPR187W	BP	6360	transcription from RNA polymerase I promoter	6366	transcription from RNA polymerase II promoter	6383	transcription from RNA polymerase III promoter	42797	tRNA transcription from RNA polymerase III promoter
	CC	5665	DNA-directed RNA polymerase II, core complex	5666	DNA-directed RNA polymerase III complex	5736	DNA-directed RNA polymerase I complex
	MF	3899	DNA-directed RNA polymerase activity	3968	RNA-directed RNA polymerase activity

## Sheet: Krogan
Protein	Ontology	GO ID	Term	GO ID	Term	GO ID	Term	GO ID	Term	GO ID	Term	GO ID	Term	GO ID	Term	GO ID	Term	GO ID	Term	GO ID	Term	GO ID	Term	GO ID	Term	GO ID	Term	GO ID	Term	GO ID	Term	GO ID	Term	GO ID	Term	GO ID	Term	GO ID	Term	GO ID	Term	GO ID	Term	GO ID	Term	GO ID	Term	GO ID	Term
YBL002W	BP	6333	chromatin assembly or disassembly
	CC	788	nuclear nucleosome	31298	replication fork protection complex
	MF	3677	DNA binding
YBL041W	BP	10499	proteasomal ubiquitin-independent protein catabolic process	43161	proteasomal ubiquitin-dependent protein catabolic process
	CC	5634	nucleus	5789	endoplasmic reticulum membrane	19774	proteasome core complex, beta-subunit complex	34515	proteasome storage granule
	MF	3674	molecular_function
YBR154C	BP	6360	transcription from RNA polymerase I promoter	6366	transcription from RNA polymerase II promoter	6383	transcription from RNA polymerase III promoter	42797	tRNA transcription from RNA polymerase III promoter
	CC	5665	DNA-directed RNA polymerase II, core complex	5666	DNA-directed RNA polymerase III complex	5736	DNA-directed RNA polymerase I complex
	MF	3899	DNA-directed RNA polymerase activity	3968	RNA-directed RNA polymerase activity
YBR173C	BP	6511	ubiquitin-dependent protein catabolic process	6974	response to DNA damage stimulus	43248	proteasome assembly
	CC	5634	nucleus	5737	cytoplasm
	MF	3674	molecular_function
YBR279W	BP	114	regulation of transcription involved in G1 phase of mitotic cell cycle	122	negative regulation of transcription from RNA polymerase II promoter	183	chromatin silencing at rDNA	1015	snoRNA transcription from an RNA polymerase II promoter	6357	regulation of transcription from RNA polymerase II promoter	6360	transcription from RNA polymerase I promoter	6362	transcription elongation from RNA polymerase I promoter	6364	rRNA processing	6368	transcription elongation from RNA polymerase II promoter	31124	mRNA 3'-end processing	31126	snoRNA 3'-end processing	31938	regulation of chromatin silencing at telomere	32968	positive regulation of transcription elongation from RNA polymerase II promoter	34401	regulation of transcription by chromatin organization	45910	negative regulation of DNA recombination	51569	regulation of histone H3-K4 methylation	70911	global genome nucleotide-excision repair	90262	regulation of transcription-coupled nucleotide-excision repair	2001163	regulation of phosphorylation of RNA polymerase II C-terminal domain serine 2 residues	2001165	positive regulation of phosphorylation of RNA polymerase II C-terminal domain serine 2 residues	2001166	regulation of histone H2B ubiquitination	2001173	regulation of histone H2B conserved C-terminal lysine ubiquitination	2001209	positive regulation of transcription elongation from RNA polymerase I promoter	2001255	positive regulation of histone H3-K36 trimethylation
	CC	5634	nucleus	16593	Cdc73/Paf1 complex	35327	transcriptionally active chromatin
	MF	983	RNA polymerase II core promoter sequence-specific DNA binding transcription factor activity	993	RNA polymerase II core binding	1076	RNA polymerase II transcription factor binding transcription factor activity	1089	TFIIF-class binding transcription factor activity	3682	chromatin binding
YCR020W-B	BP	6337	nucleosome disassembly	6338	chromatin remodeling	6368	transcription elongation from RNA polymerase II promoter	6974	response to DNA damage stimulus	51726	regulation of cell cycle
	CC	16586	RSC complex
	MF	3682	chromatin binding
YCR052W	BP	80	G1 phase of mitotic cell cycle	86	G2/M transition of mitotic cell cycle	6337	nucleosome disassembly	16584	nucleosome positioning	32968	positive regulation of transcription elongation from RNA polymerase II promoter	43044	ATP-dependent chromatin remodeling
	CC	16586	RSC complex
	MF	15616	DNA translocase activity
YDL002C	BP	6302	double-strand break repair	42766	nucleosome mobilization
	CC	5634	nucleus	31011	Ino80 complex
	MF	404	loop DNA binding	45027	DNA end binding
YDL014W	BP	494	box C/D snoRNA 3'-end processing	6364	rRNA processing	31167	rRNA methylation	43144	snoRNA processing
	CC	5730	nucleolus	30686	90S preribosome	31428	box C/D snoRNP complex	32040	small-subunit processome
	MF	8649	rRNA methyltransferase activity
YDL115C	BP	6913	nucleocytoplasmic transport	34629	cellular protein complex localization
	CC	5634	nucleus	5737	cytoplasm	16591	DNA-directed RNA polymerase II, holoenzyme
	MF	5515	protein binding
YDL140C	BP	6366	transcription from RNA polymerase II promoter
	CC	5665	DNA-directed RNA polymerase II, core complex	5739	mitochondrion
	MF	3899	DNA-directed RNA polymerase activity	3968	RNA-directed RNA polymerase activity
YDL150W	BP	42797	tRNA transcription from RNA polymerase III promoter
	CC	5666	DNA-directed RNA polymerase III complex
	MF	3899	DNA-directed RNA polymerase activity
YDR190C	BP	492	box C/D snoRNP assembly	6338	chromatin remodeling	6357	regulation of transcription from RNA polymerase II promoter	43486	histone exchange
	CC	812	Swr1 complex	5634	nucleus	31011	Ino80 complex	70209	ASTRA complex	97255	R2TP complex
	MF	43140	ATP-dependent 3'-5' DNA helicase activity	43141	ATP-dependent 5'-3' DNA helicase activity
YDR303C	BP	82	G1/S transition of mitotic cell cycle	86	G2/M transition of mitotic cell cycle	6337	nucleosome disassembly	6355	regulation of transcription, DNA-dependent	6368	transcription elongation from RNA polymerase II promoter	16584	nucleosome positioning	33262	regulation of DNA replication involved in S phase	43044	ATP-dependent chromatin remodeling	51726	regulation of cell cycle
	CC	5634	nucleus	16586	RSC complex
	MF	3677	DNA binding	15616	DNA translocase activity	43565	sequence-specific DNA binding
YDR324C	BP	462	maturation of SSU-rRNA from tricistronic rRNA transcript (SSU-rRNA, 5.8S rRNA, LSU-rRNA)	45943	positive regulation of transcription from RNA polymerase I promoter
	CC	5730	nucleolus	30686	90S preribosome	32040	small-subunit processome	34455	t-UTP complex
	MF	3674	molecular_function
YDR398W	BP	462	maturation of SSU-rRNA from tricistronic rRNA transcript (SSU-rRNA, 5.8S rRNA, LSU-rRNA)	45943	positive regulation of transcription from RNA polymerase I promoter
	CC	5730	nucleolus	32040	small-subunit processome	33553	rDNA heterochromatin	34455	t-UTP complex
	MF	3674	molecular_function
YDR404C	BP	291	nuclear-transcribed mRNA catabolic process, exonucleolytic	6366	transcription from RNA polymerase II promoter	6367	transcription initiation from RNA polymerase II promoter	45948	positive regulation of translational initiation	60213	positive regulation of nuclear-transcribed mRNA poly(A) tail shortening
	CC	932	cytoplasmic mRNA processing body	5634	nucleus	5665	DNA-directed RNA polymerase II, core complex	5737	cytoplasm
	MF	3697	single-stranded DNA binding	3727	single-stranded RNA binding	3968	RNA-directed RNA polymerase activity	31369	translation initiation factor binding
YEL055C	BP	9303	rRNA transcription
	CC	5730	nucleolus
	MF	3887	DNA-directed DNA polymerase activity
YEL056W	BP	6333	chromatin assembly or disassembly	6348	chromatin silencing at telomere	16573	histone acetylation
	CC	123	histone acetyltransferase complex	5634	nucleus	5737	cytoplasm
	MF	4402	histone acetyltransferase activity	42393	histone binding
YER012W	BP	10499	proteasomal ubiquitin-independent protein catabolic process	43161	proteasomal ubiquitin-dependent protein catabolic process
	CC	5634	nucleus	5789	endoplasmic reticulum membrane	19774	proteasome core complex, beta-subunit complex	34515	proteasome storage granule
	MF	61133	endopeptidase activator activity
YER025W	BP	45903	positive regulation of translational fidelity
	CC	5840	ribosome	5850	eukaryotic translation initiation factor 2 complex	43614	multi-eIF complex
	MF	49	tRNA binding	3743	translation initiation factor activity	5525	GTP binding
YER092W	BP	8150	biological_process
	CC	5634	nucleus
	MF	3674	molecular_function
YER094C	BP	10499	proteasomal ubiquitin-independent protein catabolic process	43161	proteasomal ubiquitin-dependent protein catabolic process
	CC	5634	nucleus	5789	endoplasmic reticulum membrane	19774	proteasome core complex, beta-subunit complex	34515	proteasome storage granule
	MF	61133	endopeptidase activator activity
YFL013C	BP	42766	nucleosome mobilization
	CC	5634	nucleus	31011	Ino80 complex
	MF	3674	molecular_function
YFR037C	BP	82	G1/S transition of mitotic cell cycle	6303	double-strand break repair via nonhomologous end joining	6337	nucleosome disassembly	6355	regulation of transcription, DNA-dependent	6368	transcription elongation from RNA polymerase II promoter	43044	ATP-dependent chromatin remodeling
	CC	5634	nucleus	16586	RSC complex
	MF	3677	DNA binding	15616	DNA translocase activity
YFR050C	BP	10499	proteasomal ubiquitin-independent protein catabolic process	43161	proteasomal ubiquitin-dependent protein catabolic process	43248	proteasome assembly
	CC	5634	nucleus	5789	endoplasmic reticulum membrane	19774	proteasome core complex, beta-subunit complex	34515	proteasome storage granule
	MF	3674	molecular_function
YGL070C	BP	1193	maintenance of transcriptional fidelity during DNA-dependent transcription elongation from RNA polymerase II promoter	6283	transcription-coupled nucleotide-excision repair	6366	transcription from RNA polymerase II promoter	6367	transcription initiation from RNA polymerase II promoter	6974	response to DNA damage stimulus
	CC	5665	DNA-directed RNA polymerase II, core complex
	MF	3968	RNA-directed RNA polymerase activity
YGL150C	BP	6281	DNA repair	6338	chromatin remodeling	6348	chromatin silencing at telomere	6366	transcription from RNA polymerase II promoter	16584	nucleosome positioning	42766	nucleosome mobilization	43486	histone exchange	43618	regulation of transcription from RNA polymerase II promoter in response to stress	45944	positive regulation of transcription from RNA polymerase II promoter
	CC	31011	Ino80 complex
	MF	16887	ATPase activity	43140	ATP-dependent 3'-5' DNA helicase activity
YGL173C	BP	956	nuclear-transcribed mRNA catabolic process	6364	rRNA processing	7089	traversing start control point of mitotic cell cycle	70651	nonfunctional rRNA decay
	CC	932	cytoplasmic mRNA processing body	5737	cytoplasm
	MF	4534	5'-3' exoribonuclease activity	4536	deoxyribonuclease activity
YGL244W	BP	122	negative regulation of transcription from RNA polymerase II promoter	1015	snoRNA transcription from an RNA polymerase II promoter	6357	regulation of transcription from RNA polymerase II promoter	6368	transcription elongation from RNA polymerase II promoter	31124	mRNA 3'-end processing	31126	snoRNA 3'-end processing	31938	regulation of chromatin silencing at telomere	32968	positive regulation of transcription elongation from RNA polymerase II promoter	34402	recruitment of 3'-end processing factors to RNA polymerase II holoenzyme complex	51569	regulation of histone H3-K4 methylation	70911	global genome nucleotide-excision repair	90262	regulation of transcription-coupled nucleotide-excision repair	2001160	regulation of histone H3-K79 methylation	2001163	regulation of phosphorylation of RNA polymerase II C-terminal domain serine 2 residues	2001165	positive regulation of phosphorylation of RNA polymerase II C-terminal domain serine 2 residues	2001166	regulation of histone H2B ubiquitination	2001173	regulation of histone H2B conserved C-terminal lysine ubiquitination	2001209	positive regulation of transcription elongation from RNA polymerase I promoter
	CC	5634	nucleus	16593	Cdc73/Paf1 complex	35327	transcriptionally active chromatin
	MF	1076	RNA polymerase II transcription factor binding transcription factor activity	3723	RNA binding
YGR002C	BP	6281	DNA repair	6338	chromatin remodeling	16568	chromatin modification	16573	histone acetylation	34087	establishment of mitotic sister chromatid cohesion	43486	histone exchange	51276	chromosome organization
	CC	123	histone acetyltransferase complex	812	Swr1 complex	5634	nucleus	35267	NuA4 histone acetyltransferase complex
	MF	3677	DNA binding
YGR005C	BP	1111	promoter clearance from RNA polymerase II promoter	1174	transcriptional start site selection at RNA polymerase II promoter	6367	transcription initiation from RNA polymerase II promoter	6368	transcription elongation from RNA polymerase II promoter	51123	RNA polymerase II transcriptional preinitiation complex assembly
	CC	5674	transcription factor TFIIF complex
	MF	991	core RNA polymerase II binding transcription factor activity	1139	core RNA polymerase II recruiting transcription factor activity
YGR056W	BP	6302	double-strand break repair	6303	double-strand break repair via nonhomologous end joining	6337	nucleosome disassembly	6368	transcription elongation from RNA polymerase II promoter	42173	regulation of sporulation resulting in formation of a cellular spore	43044	ATP-dependent chromatin remodeling
	CC	16586	RSC complex
	MF	8094	DNA-dependent ATPase activity
YGR063C	BP	398	mRNA splicing, via spliceosome	6325	chromatin organization	6342	chromatin silencing	6355	regulation of transcription, DNA-dependent	6370	7-methylguanosine mRNA capping	7059	chromosome segregation	8298	intracellular mRNA localization	32968	positive regulation of transcription elongation from RNA polymerase II promoter	90262	regulation of transcription-coupled nucleotide-excision repair	2000232	regulation of rRNA processing	2001208	negative regulation of transcription elongation from RNA polymerase I promoter	2001209	positive regulation of transcription elongation from RNA polymerase I promoter
	CC	32044	DSIF complex
	MF	182	rDNA binding	991	core RNA polymerase II binding transcription factor activity	1181	core RNA polymerase I binding transcription factor activity
YGR090W	BP	462	maturation of SSU-rRNA from tricistronic rRNA transcript (SSU-rRNA, 5.8S rRNA, LSU-rRNA)	6364	rRNA processing
	CC	5634	nucleus	5730	nucleolus	30686	90S preribosome	32040	small-subunit processome	32545	CURI complex	34456	UTP-C complex
	MF	3674	molecular_function
YGR128C	BP	462	maturation of SSU-rRNA from tricistronic rRNA transcript (SSU-rRNA, 5.8S rRNA, LSU-rRNA)	6409	tRNA export from nucleus	45943	positive regulation of transcription from RNA polymerase I promoter
	CC	5730	nucleolus	30686	90S preribosome	32040	small-subunit processome	33553	rDNA heterochromatin	34455	t-UTP complex
	MF	49	tRNA binding	30515	snoRNA binding
YGR135W	BP	10499	proteasomal ubiquitin-independent protein catabolic process	43161	proteasomal ubiquitin-dependent protein catabolic process	80129	proteasome core complex assembly
	CC	5634	nucleus	19773	proteasome core complex, alpha-subunit complex	34515	proteasome storage granule	42175	nuclear outer membrane-endoplasmic reticulum membrane network
	MF	3674	molecular_function
YGR186W	BP	1111	promoter clearance from RNA polymerase II promoter	1174	transcriptional start site selection at RNA polymerase II promoter	6367	transcription initiation from RNA polymerase II promoter	6368	transcription elongation from RNA polymerase II promoter	51123	RNA polymerase II transcriptional preinitiation complex assembly	70940	dephosphorylation of RNA polymerase II C-terminal domain	80163	regulation of protein serine/threonine phosphatase activity
	CC	5674	transcription factor TFIIF complex
	MF	991	core RNA polymerase II binding transcription factor activity	1139	core RNA polymerase II recruiting transcription factor activity	72542	protein phosphatase activator activity
YGR253C	BP	10499	proteasomal ubiquitin-independent protein catabolic process	43161	proteasomal ubiquitin-dependent protein catabolic process
	CC	5634	nucleus	5737	cytoplasm	19773	proteasome core complex, alpha-subunit complex	34515	proteasome storage granule	42175	nuclear outer membrane-endoplasmic reticulum membrane network
	MF	3674	molecular_function
YGR275W	BP	6337	nucleosome disassembly	6338	chromatin remodeling	6368	transcription elongation from RNA polymerase II promoter	7059	chromosome segregation
	CC	5634	nucleus	16514	SWI/SNF complex	16586	RSC complex
	MF	3674	molecular_function
YHR118C	BP	6267	pre-replicative complex assembly	6270	DNA replication initiation	30466	chromatin silencing at silent mating-type cassette
	CC	5656	pre-replicative complex	5664	nuclear origin of replication recognition complex	31261	DNA replication preinitiation complex
	MF	3688	DNA replication origin binding
YHR196W	BP	462	maturation of SSU-rRNA from tricistronic rRNA transcript (SSU-rRNA, 5.8S rRNA, LSU-rRNA)	45943	positive regulation of transcription from RNA polymerase I promoter
	CC	5634	nucleus	5730	nucleolus	30686	90S preribosome	32040	small-subunit processome	33553	rDNA heterochromatin	34455	t-UTP complex
	MF	30515	snoRNA binding
YIL021W	BP	6366	transcription from RNA polymerase II promoter	6369	termination of RNA polymerase II transcription
	CC	5654	nucleoplasm	5665	DNA-directed RNA polymerase II, core complex
	MF	3899	DNA-directed RNA polymerase activity	3968	RNA-directed RNA polymerase activity
YIL126W	BP	86	G2/M transition of mitotic cell cycle	6302	double-strand break repair	6337	nucleosome disassembly	6355	regulation of transcription, DNA-dependent	6368	transcription elongation from RNA polymerase II promoter	7010	cytoskeleton organization	7059	chromosome segregation	7126	meiosis	16584	nucleosome positioning	31055	chromatin remodeling at centromere	43044	ATP-dependent chromatin remodeling
	CC	5634	nucleus	16586	RSC complex
	MF	4386	helicase activity	8094	DNA-dependent ATPase activity	15616	DNA translocase activity	70577	histone acetyl-lysine binding
YJL001W	BP	10499	proteasomal ubiquitin-independent protein catabolic process	43161	proteasomal ubiquitin-dependent protein catabolic process
	CC	5634	nucleus	5789	endoplasmic reticulum membrane	19774	proteasome core complex, beta-subunit complex	34515	proteasome storage granule
	MF	4175	endopeptidase activity
YJL081C	BP	6281	DNA repair	6325	chromatin organization	6338	chromatin remodeling	6355	regulation of transcription, DNA-dependent	6357	regulation of transcription from RNA polymerase II promoter	16573	histone acetylation	51382	kinetochore assembly
	CC	790	nuclear chromatin	812	Swr1 complex	5634	nucleus	31011	Ino80 complex	35267	NuA4 histone acetyltransferase complex
	MF	3682	chromatin binding	4402	histone acetyltransferase activity	43140	ATP-dependent 3'-5' DNA helicase activity
YJL109C	BP	447	endonucleolytic cleavage in ITS1 to separate SSU-rRNA from 5.8S rRNA and LSU-rRNA from tricistronic rRNA transcript (SSU-rRNA, 5.8S rRNA, LSU-rRNA)	462	maturation of SSU-rRNA from tricistronic rRNA transcript (SSU-rRNA, 5.8S rRNA, LSU-rRNA)	472	endonucleolytic cleavage to generate mature 5'-end of SSU-rRNA from (SSU-rRNA, 5.8S rRNA, LSU-rRNA)	480	endonucleolytic cleavage in 5'-ETS of tricistronic rRNA transcript (SSU-rRNA, 5.8S rRNA, LSU-rRNA)	45943	positive regulation of transcription from RNA polymerase I promoter
	CC	5730	nucleolus	5739	mitochondrion	16021	integral to membrane	30686	90S preribosome	30688	preribosome, small subunit precursor	32040	small-subunit processome	33553	rDNA heterochromatin	34455	t-UTP complex
	MF	30515	snoRNA binding
YJL140W	BP	288	nuclear-transcribed mRNA catabolic process, deadenylation-dependent decay	6366	transcription from RNA polymerase II promoter	6367	transcription initiation from RNA polymerase II promoter	31990	mRNA export from nucleus in response to heat stress	34402	recruitment of 3'-end processing factors to RNA polymerase II holoenzyme complex	45948	positive regulation of translational initiation
	CC	932	cytoplasmic mRNA processing body	5634	nucleus	5665	DNA-directed RNA polymerase II, core complex	5737	cytoplasm
	MF	3697	single-stranded DNA binding	3727	single-stranded RNA binding	3968	RNA-directed RNA polymerase activity	31369	translation initiation factor binding
YJR007W	BP	6413	translational initiation
	CC	5737	cytoplasm	5840	ribosome	5850	eukaryotic translation initiation factor 2 complex	43614	multi-eIF complex
	MF	3743	translation initiation factor activity
YJR063W	BP	6363	termination of RNA polymerase I transcription	42790	transcription of nuclear large rRNA transcript from RNA polymerase I promoter
	CC	5736	DNA-directed RNA polymerase I complex
	MF	3674	molecular_function
YKR008W	BP	86	G2/M transition of mitotic cell cycle	6337	nucleosome disassembly	6368	transcription elongation from RNA polymerase II promoter	43044	ATP-dependent chromatin remodeling
	CC	16586	RSC complex
	MF	15616	DNA translocase activity	70577	histone acetyl-lysine binding
YLR033W	BP	82	G1/S transition of mitotic cell cycle	6337	nucleosome disassembly	6338	chromatin remodeling	6368	transcription elongation from RNA polymerase II promoter
	CC	16586	RSC complex
	MF	3674	molecular_function
YLR052W	BP	723	telomere maintenance	6348	chromatin silencing at telomere	42766	nucleosome mobilization
	CC	5634	nucleus	31011	Ino80 complex
	MF	3674	molecular_function
YLR197W	BP	154	rRNA modification	6364	rRNA processing
	CC	5634	nucleus	5730	nucleolus	30686	90S preribosome	31428	box C/D snoRNP complex	32040	small-subunit processome
	MF	3674	molecular_function
YLR321C	BP	86	G2/M transition of mitotic cell cycle	6302	double-strand break repair	6337	nucleosome disassembly	6368	transcription elongation from RNA polymerase II promoter	7059	chromosome segregation	31055	chromatin remodeling at centromere	33262	regulation of DNA replication involved in S phase	43044	ATP-dependent chromatin remodeling
	CC	16586	RSC complex
	MF	15616	DNA translocase activity
YLR357W	BP	724	double-strand break repair via homologous recombination	6276	plasmid maintenance	6303	double-strand break repair via nonhomologous end joining	6337	nucleosome disassembly	6368	transcription elongation from RNA polymerase II promoter	7059	chromosome segregation	7062	sister chromatid cohesion	43044	ATP-dependent chromatin remodeling
	CC	16586	RSC complex
	MF	15616	DNA translocase activity
YML092C	BP	10499	proteasomal ubiquitin-independent protein catabolic process	43161	proteasomal ubiquitin-dependent protein catabolic process
	CC	5634	nucleus	5737	cytoplasm	19773	proteasome core complex, alpha-subunit complex	34515	proteasome storage granule	42175	nuclear outer membrane-endoplasmic reticulum membrane network
	MF	3674	molecular_function
YML127W	BP	86	G2/M transition of mitotic cell cycle	6337	nucleosome disassembly	6338	chromatin remodeling	6357	regulation of transcription from RNA polymerase II promoter	6368	transcription elongation from RNA polymerase II promoter	6950	response to stress	9303	rRNA transcription	43044	ATP-dependent chromatin remodeling
	CC	16586	RSC complex
	MF	3682	chromatin binding	15616	DNA translocase activity
YMR033W	BP	6325	chromatin organization	6337	nucleosome disassembly	6368	transcription elongation from RNA polymerase II promoter	16584	nucleosome positioning	42766	nucleosome mobilization	43044	ATP-dependent chromatin remodeling	45944	positive regulation of transcription from RNA polymerase II promoter
	CC	5634	nucleus	16514	SWI/SNF complex	16586	RSC complex
	MF	15616	DNA translocase activity
YMR091C	BP	6337	nucleosome disassembly	6338	chromatin remodeling	6368	transcription elongation from RNA polymerase II promoter	6606	protein import into nucleus	6974	response to DNA damage stimulus	43044	ATP-dependent chromatin remodeling
	CC	5634	nucleus	16586	RSC complex
	MF	15616	DNA translocase activity
YMR093W	BP	462	maturation of SSU-rRNA from tricistronic rRNA transcript (SSU-rRNA, 5.8S rRNA, LSU-rRNA)	45943	positive regulation of transcription from RNA polymerase I promoter
	CC	5730	nucleolus	30686	90S preribosome	32040	small-subunit processome	33553	rDNA heterochromatin	34455	t-UTP complex
	MF	30515	snoRNA binding
YMR314W	BP	10499	proteasomal ubiquitin-independent protein catabolic process	43161	proteasomal ubiquitin-dependent protein catabolic process
	CC	5634	nucleus	5737	cytoplasm	19773	proteasome core complex, alpha-subunit complex	34515	proteasome storage granule	42175	nuclear outer membrane-endoplasmic reticulum membrane network
	MF	3674	molecular_function
YNL107W	BP	6281	DNA repair	6338	chromatin remodeling	6348	chromatin silencing at telomere	43486	histone exchange
	CC	812	Swr1 complex	5634	nucleus	5737	cytoplasm	35267	NuA4 histone acetyltransferase complex
	MF	3674	molecular_function
YNL113W	BP	6360	transcription from RNA polymerase I promoter	42797	tRNA transcription from RNA polymerase III promoter
	CC	5666	DNA-directed RNA polymerase III complex	5736	DNA-directed RNA polymerase I complex
	MF	3899	DNA-directed RNA polymerase activity
YNL248C	BP	6362	transcription elongation from RNA polymerase I promoter	8361	regulation of cell size	42790	transcription of nuclear large rRNA transcript from RNA polymerase I promoter
	CC	5736	DNA-directed RNA polymerase I complex
	MF	3674	molecular_function
YNR003C	BP	42797	tRNA transcription from RNA polymerase III promoter
	CC	5634	nucleus	5666	DNA-directed RNA polymerase III complex	5737	cytoplasm	5739	mitochondrion
	MF	3899	DNA-directed RNA polymerase activity
YOL005C	BP	6366	transcription from RNA polymerase II promoter	6369	termination of RNA polymerase II transcription
	CC	5665	DNA-directed RNA polymerase II, core complex
	MF	3899	DNA-directed RNA polymerase activity	3968	RNA-directed RNA polymerase activity
YOL038W	BP	10499	proteasomal ubiquitin-independent protein catabolic process	43161	proteasomal ubiquitin-dependent protein catabolic process
	CC	5634	nucleus	5739	mitochondrion	19773	proteasome core complex, alpha-subunit complex	34515	proteasome storage granule	42175	nuclear outer membrane-endoplasmic reticulum membrane network
	MF	3674	molecular_function
YOL145C	BP	114	regulation of transcription involved in G1 phase of mitotic cell cycle	1015	snoRNA transcription from an RNA polymerase II promoter	6360	transcription from RNA polymerase I promoter	6362	transcription elongation from RNA polymerase I promoter	6368	transcription elongation from RNA polymerase II promoter	31124	mRNA 3'-end processing	31126	snoRNA 3'-end processing	31938	regulation of chromatin silencing at telomere	34401	regulation of transcription by chromatin organization	51569	regulation of histone H3-K4 methylation	60260	regulation of transcription initiation from RNA polymerase II promoter	90262	regulation of transcription-coupled nucleotide-excision repair	2001165	positive regulation of phosphorylation of RNA polymerase II C-terminal domain serine 2 residues	2001173	regulation of histone H2B conserved C-terminal lysine ubiquitination	2001209	positive regulation of transcription elongation from RNA polymerase I promoter	2001255	positive regulation of histone H3-K36 trimethylation
	CC	5634	nucleus	16593	Cdc73/Paf1 complex	35327	transcriptionally active chromatin
	MF	993	RNA polymerase II core binding	1076	RNA polymerase II transcription factor binding transcription factor activity	45142	triplex DNA binding
YOR061W	BP	1300	chronological cell aging	6356	regulation of transcription from RNA polymerase I promoter	6359	regulation of transcription from RNA polymerase III promoter	6468	protein phosphorylation	6974	response to DNA damage stimulus
	CC	5956	protein kinase CK2 complex	34456	UTP-C complex
	MF	4674	protein serine/threonine kinase activity
YOR116C	BP	42797	tRNA transcription from RNA polymerase III promoter
	CC	5666	DNA-directed RNA polymerase III complex
	MF	3899	DNA-directed RNA polymerase activity
YOR123C	BP	6325	chromatin organization	6368	transcription elongation from RNA polymerase II promoter	32968	positive regulation of transcription elongation from RNA polymerase II promoter	80182	histone H3-K4 trimethylation	90262	regulation of transcription-coupled nucleotide-excision repair	2001173	regulation of histone H2B conserved C-terminal lysine ubiquitination	2001209	positive regulation of transcription elongation from RNA polymerase I promoter
	CC	5634	nucleus	16593	Cdc73/Paf1 complex
	MF	1076	RNA polymerase II transcription factor binding transcription factor activity	3723	RNA binding
YOR151C	BP	6366	transcription from RNA polymerase II promoter
	CC	5665	DNA-directed RNA polymerase II, core complex	5739	mitochondrion
	MF	3899	DNA-directed RNA polymerase activity	3968	RNA-directed RNA polymerase activity
YOR157C	BP	10499	proteasomal ubiquitin-independent protein catabolic process	43161	proteasomal ubiquitin-dependent protein catabolic process
	CC	5634	nucleus	5789	endoplasmic reticulum membrane	19774	proteasome core complex, beta-subunit complex	34515	proteasome storage granule
	MF	4175	endopeptidase activity
YOR207C	BP	42797	tRNA transcription from RNA polymerase III promoter
	CC	5666	DNA-directed RNA polymerase III complex
	MF	3899	DNA-directed RNA polymerase activity
YOR210W	BP	6360	transcription from RNA polymerase I promoter	6366	transcription from RNA polymerase II promoter	6383	transcription from RNA polymerase III promoter
	CC	5665	DNA-directed RNA polymerase II, core complex	5666	DNA-directed RNA polymerase III complex	5736	DNA-directed RNA polymerase I complex
	MF	3899	DNA-directed RNA polymerase activity	3968	RNA-directed RNA polymerase activity
YOR340C	BP	42790	transcription of nuclear large rRNA transcript from RNA polymerase I promoter
	CC	5736	DNA-directed RNA polymerase I complex
	MF	3899	DNA-directed RNA polymerase activity
YOR341W	BP	42790	transcription of nuclear large rRNA transcript from RNA polymerase I promoter
	CC	5730	nucleolus	5736	DNA-directed RNA polymerase I complex
	MF	3899	DNA-directed RNA polymerase activity
YOR362C	BP	10499	proteasomal ubiquitin-independent protein catabolic process	43161	proteasomal ubiquitin-dependent protein catabolic process
	CC	5634	nucleus	5737	cytoplasm	19773	proteasome core complex, alpha-subunit complex	34515	proteasome storage granule	42175	nuclear outer membrane-endoplasmic reticulum membrane network
	MF	3729	mRNA binding
YPL001W	BP	6348	chromatin silencing at telomere	16573	histone acetylation
	CC	123	histone acetyltransferase complex	5634	nucleus	5737	cytoplasm
	MF	4402	histone acetyltransferase activity	42393	histone binding
YPL126W	BP	462	maturation of SSU-rRNA from tricistronic rRNA transcript (SSU-rRNA, 5.8S rRNA, LSU-rRNA)	45943	positive regulation of transcription from RNA polymerase I promoter
	CC	5730	nucleolus	30686	90S preribosome	32040	small-subunit processome	33553	rDNA heterochromatin	34455	t-UTP complex
	MF	30515	snoRNA binding
YPL129W	BP	1111	promoter clearance from RNA polymerase II promoter	1174	transcriptional start site selection at RNA polymerase II promoter	6338	chromatin remodeling	6366	transcription from RNA polymerase II promoter	6367	transcription initiation from RNA polymerase II promoter	6368	transcription elongation from RNA polymerase II promoter	16573	histone acetylation	42766	nucleosome mobilization	51123	RNA polymerase II transcriptional preinitiation complex assembly
	CC	5669	transcription factor TFIID complex	5674	transcription factor TFIIF complex	16514	SWI/SNF complex	16586	RSC complex	16592	mediator complex	31011	Ino80 complex	33100	NuA3 histone acetyltransferase complex
	MF	991	core RNA polymerase II binding transcription factor activity	1075	RNA polymerase II core promoter sequence-specific DNA binding transcription factor activity involved in preinitiation complex assembly	1139	core RNA polymerase II recruiting transcription factor activity
YPL235W	BP	492	box C/D snoRNP assembly	6338	chromatin remodeling	6357	regulation of transcription from RNA polymerase II promoter	6364	rRNA processing	43486	histone exchange
	CC	812	Swr1 complex	5634	nucleus	31011	Ino80 complex	70209	ASTRA complex	97255	R2TP complex
	MF	43140	ATP-dependent 3'-5' DNA helicase activity	43141	ATP-dependent 5'-3' DNA helicase activity
YPR010C	BP	42790	transcription of nuclear large rRNA transcript from RNA polymerase I promoter
	CC	5736	DNA-directed RNA polymerase I complex
	MF	3899	DNA-directed RNA polymerase activity
YPR034W	BP	6325	chromatin organization	6337	nucleosome disassembly	6368	transcription elongation from RNA polymerase II promoter	42766	nucleosome mobilization	43044	ATP-dependent chromatin remodeling	45944	positive regulation of transcription from RNA polymerase II promoter
	CC	5634	nucleus	16514	SWI/SNF complex	16586	RSC complex
	MF	15616	DNA translocase activity
YPR103W	BP	10499	proteasomal ubiquitin-independent protein catabolic process	43161	proteasomal ubiquitin-dependent protein catabolic process	80129	proteasome core complex assembly
	CC	5634	nucleus	5789	endoplasmic reticulum membrane	19774	proteasome core complex, beta-subunit complex	34515	proteasome storage granule
	MF	4175	endopeptidase activity
YPR110C	BP	6360	transcription from RNA polymerase I promoter	42797	tRNA transcription from RNA polymerase III promoter
	CC	5666	DNA-directed RNA polymerase III complex	5736	DNA-directed RNA polymerase I complex
	MF	3899	DNA-directed RNA polymerase activity
YPR178W	BP	398	mRNA splicing, via spliceosome
	CC	46540	U4/U6 x U5 tri-snRNP complex
	MF	3674	molecular_function
YPR187W	BP	6360	transcription from RNA polymerase I promoter	6366	transcription from RNA polymerase II promoter	6383	transcription from RNA polymerase III promoter	42797	tRNA transcription from RNA polymerase III promoter
	CC	5665	DNA-directed RNA polymerase II, core complex	5666	DNA-directed RNA polymerase III complex	5736	DNA-directed RNA polymerase I complex
	MF	3899	DNA-directed RNA polymerase activity	3968	RNA-directed RNA polymerase activity

## Sheet: BioGRID
Protein	Ontology	GO ID	Term	GO ID	Term	GO ID	Term	GO ID	Term	GO ID	Term	GO ID	Term	GO ID	Term	GO ID	Term	GO ID	Term	GO ID	Term	GO ID	Term	GO ID	Term	GO ID	Term	GO ID	Term	GO ID	Term	GO ID	Term	GO ID	Term	GO ID	Term	GO ID	Term
YAL011W	BP	6338	chromatin remodeling	7029	endoplasmic reticulum organization	43486	histone exchange
	CC	812	Swr1 complex	5634	nucleus	5739	mitochondrion
	MF	3674	molecular_function
YAL032C	BP	350	generation of catalytic spliceosome for second transesterification step
	CC	5634	nucleus	71006	U2-type catalytic step 1 spliceosome	71007	U2-type catalytic step 2 spliceosome	71014	post-mRNA release spliceosomal complex
	MF	384	first spliceosomal transesterification activity	386	second spliceosomal transesterification activity
YBL002W	BP	6333	chromatin assembly or disassembly
	CC	788	nuclear nucleosome	31298	replication fork protection complex
	MF	3677	DNA binding
YBL084C	BP	16567	protein ubiquitination	31145	anaphase-promoting complex-dependent proteasomal ubiquitin-dependent protein catabolic process
	CC	5680	anaphase-promoting complex
	MF	4842	ubiquitin-protein ligase activity
YBR009C	BP	6333	chromatin assembly or disassembly	34729	histone H3-K79 methylation	43935	sexual sporulation resulting in formation of a cellular spore
	CC	788	nuclear nucleosome	31298	replication fork protection complex
	MF	3677	DNA binding
YBR010W	BP	6333	chromatin assembly or disassembly	7094	mitotic cell cycle spindle assembly checkpoint	9303	rRNA transcription	43935	sexual sporulation resulting in formation of a cellular spore	70911	global genome nucleotide-excision repair
	CC	788	nuclear nucleosome	5634	nucleus	31298	replication fork protection complex
	MF	3677	DNA binding
YBR154C	BP	6360	transcription from RNA polymerase I promoter	6366	transcription from RNA polymerase II promoter	6383	transcription from RNA polymerase III promoter	42797	tRNA transcription from RNA polymerase III promoter
	CC	5665	DNA-directed RNA polymerase II, core complex	5666	DNA-directed RNA polymerase III complex	5736	DNA-directed RNA polymerase I complex
	MF	3899	DNA-directed RNA polymerase activity	3968	RNA-directed RNA polymerase activity
YBR156C	BP	6468	protein phosphorylation	7059	chromosome segregation	32465	regulation of cytokinesis
	CC	5828	kinetochore microtubule	5876	spindle microtubule	32133	chromosome passenger complex	51233	spindle midzone
	MF	30295	protein kinase activator activity
YBR245C	BP	1178	regulation of transcriptional start site selection at RNA polymerase II promoter	6338	chromatin remodeling	6354	DNA-dependent transcription, elongation	6363	termination of RNA polymerase I transcription	6369	termination of RNA polymerase II transcription	16584	nucleosome positioning	34401	regulation of transcription by chromatin organization	45944	positive regulation of transcription from RNA polymerase II promoter	70870	heterochromatin maintenance involved in chromatin silencing
	CC	16587	ISW1 complex	30874	nucleolar chromatin
	MF	182	rDNA binding	3677	DNA binding	16887	ATPase activity	31491	nucleosome binding
YCR020W-B	BP	6337	nucleosome disassembly	6338	chromatin remodeling	6368	transcription elongation from RNA polymerase II promoter	6974	response to DNA damage stimulus	51726	regulation of cell cycle
	CC	16586	RSC complex
	MF	3682	chromatin binding
YCR042C	BP	6366	transcription from RNA polymerase II promoter	51123	RNA polymerase II transcriptional preinitiation complex assembly
	CC	5669	transcription factor TFIID complex
	MF	1075	RNA polymerase II core promoter sequence-specific DNA binding transcription factor activity involved in preinitiation complex assembly	3682	chromatin binding
YCR052W	BP	80	G1 phase of mitotic cell cycle	86	G2/M transition of mitotic cell cycle	6337	nucleosome disassembly	16584	nucleosome positioning	32968	positive regulation of transcription elongation from RNA polymerase II promoter	43044	ATP-dependent chromatin remodeling
	CC	16586	RSC complex
	MF	15616	DNA translocase activity
YDL008W	BP	16567	protein ubiquitination	31145	anaphase-promoting complex-dependent proteasomal ubiquitin-dependent protein catabolic process
	CC	5680	anaphase-promoting complex
	MF	4842	ubiquitin-protein ligase activity
YDL140C	BP	6366	transcription from RNA polymerase II promoter
	CC	5665	DNA-directed RNA polymerase II, core complex	5739	mitochondrion
	MF	3899	DNA-directed RNA polymerase activity	3968	RNA-directed RNA polymerase activity
YDL209C	BP	387	spliceosomal snRNP assembly	398	mRNA splicing, via spliceosome	45292	mRNA cis splicing, via spliceosome
	CC	974	Prp19 complex	71006	U2-type catalytic step 1 spliceosome	71007	U2-type catalytic step 2 spliceosome
	MF	384	first spliceosomal transesterification activity	386	second spliceosomal transesterification activity	17070	U6 snRNA binding	36002	pre-mRNA binding
YDR118W	BP	16567	protein ubiquitination	31145	anaphase-promoting complex-dependent proteasomal ubiquitin-dependent protein catabolic process
	CC	5680	anaphase-promoting complex
	MF	4842	ubiquitin-protein ligase activity
YDR260C	BP	16567	protein ubiquitination	30071	regulation of mitotic metaphase/anaphase transition	30476	ascospore wall assembly	31145	anaphase-promoting complex-dependent proteasomal ubiquitin-dependent protein catabolic process
	CC	5634	nucleus	5680	anaphase-promoting complex
	MF	3674	molecular_function
YDR303C	BP	82	G1/S transition of mitotic cell cycle	86	G2/M transition of mitotic cell cycle	6337	nucleosome disassembly	6355	regulation of transcription, DNA-dependent	6368	transcription elongation from RNA polymerase II promoter	16584	nucleosome positioning	33262	regulation of DNA replication involved in S phase	43044	ATP-dependent chromatin remodeling	51726	regulation of cell cycle
	CC	5634	nucleus	16586	RSC complex
	MF	3677	DNA binding	15616	DNA translocase activity	43565	sequence-specific DNA binding
YDR404C	BP	291	nuclear-transcribed mRNA catabolic process, exonucleolytic	6366	transcription from RNA polymerase II promoter	6367	transcription initiation from RNA polymerase II promoter	45948	positive regulation of translational initiation	60213	positive regulation of nuclear-transcribed mRNA poly(A) tail shortening
	CC	932	cytoplasmic mRNA processing body	5634	nucleus	5665	DNA-directed RNA polymerase II, core complex	5737	cytoplasm
	MF	3697	single-stranded DNA binding	3727	single-stranded RNA binding	3968	RNA-directed RNA polymerase activity	31369	translation initiation factor binding
YDR416W	BP	349	generation of catalytic spliceosome for first transesterification step
	CC	974	Prp19 complex	71004	U2-type prespliceosome	71006	U2-type catalytic step 1 spliceosome	71007	U2-type catalytic step 2 spliceosome	71008	U2-type post-mRNA release spliceosomal complex
	MF	384	first spliceosomal transesterification activity	386	second spliceosomal transesterification activity
YDR485C	BP	6338	chromatin remodeling	43486	histone exchange
	CC	812	Swr1 complex	5634	nucleus	5737	cytoplasm
	MF	42393	histone binding
YER012W	BP	10499	proteasomal ubiquitin-independent protein catabolic process	43161	proteasomal ubiquitin-dependent protein catabolic process
	CC	5634	nucleus	5789	endoplasmic reticulum membrane	19774	proteasome core complex, beta-subunit complex	34515	proteasome storage granule
	MF	61133	endopeptidase activator activity
YER022W	BP	6367	transcription initiation from RNA polymerase II promoter	45944	positive regulation of transcription from RNA polymerase II promoter
	CC	70847	core mediator complex
	MF	1139	core RNA polymerase II recruiting transcription factor activity	5198	structural molecule activity	33613	activating transcription factor binding
YFR004W	BP	266	mitochondrial fission	16559	peroxisome fission	16579	protein deubiquitination	43161	proteasomal ubiquitin-dependent protein catabolic process
	CC	5634	nucleus	5739	mitochondrion	5829	cytosol	8541	proteasome regulatory particle, lid subcomplex	34515	proteasome storage granule
	MF	4843	ubiquitin-specific protease activity	8237	metallopeptidase activity
YFR037C	BP	82	G1/S transition of mitotic cell cycle	6303	double-strand break repair via nonhomologous end joining	6337	nucleosome disassembly	6355	regulation of transcription, DNA-dependent	6368	transcription elongation from RNA polymerase II promoter	43044	ATP-dependent chromatin remodeling
	CC	5634	nucleus	16586	RSC complex
	MF	3677	DNA binding	15616	DNA translocase activity
YGL003C	BP	7092	activation of mitotic anaphase-promoting complex activity	8361	regulation of cell size	10697	negative regulation of spindle pole body separation	45842	positive regulation of mitotic metaphase/anaphase transition	2000060	positive regulation of protein ubiquitination involved in ubiquitin-dependent protein catabolic process	2000600	positive regulation of cyclin catabolic process
	CC	5634	nucleus	5680	anaphase-promoting complex	5737	cytoplasm
	MF	10997	anaphase-promoting complex binding	30332	cyclin binding	97027	ubiquitin-protein ligase activator activity
YGL128C	BP	390	spliceosomal complex disassembly
	CC	5684	U2-type spliceosomal complex
	MF	3674	molecular_function
YGL240W	BP	7092	activation of mitotic anaphase-promoting complex activity	8054	cyclin catabolic process	31145	anaphase-promoting complex-dependent proteasomal ubiquitin-dependent protein catabolic process	31497	chromatin assembly
	CC	5680	anaphase-promoting complex	5739	mitochondrion
	MF	30234	enzyme regulator activity	90302	mitotic anaphase-promoting complex activity
YGR056W	BP	6302	double-strand break repair	6303	double-strand break repair via nonhomologous end joining	6337	nucleosome disassembly	6368	transcription elongation from RNA polymerase II promoter	42173	regulation of sporulation resulting in formation of a cellular spore	43044	ATP-dependent chromatin remodeling
	CC	16586	RSC complex
	MF	8094	DNA-dependent ATPase activity
YGR060W	BP	6696	ergosterol biosynthetic process
	CC	5789	endoplasmic reticulum membrane	5886	plasma membrane
	MF	254	C-4 methylsterol oxidase activity
YGR275W	BP	6337	nucleosome disassembly	6338	chromatin remodeling	6368	transcription elongation from RNA polymerase II promoter	7059	chromosome segregation
	CC	5634	nucleus	16514	SWI/SNF complex	16586	RSC complex
	MF	3674	molecular_function
YGR278W	BP	398	mRNA splicing, via spliceosome
	CC	5684	U2-type spliceosomal complex
	MF	3674	molecular_function
YGR284C	BP	6888	ER to Golgi vesicle-mediated transport
	CC	16021	integral to membrane	30134	ER to Golgi transport vesicle
	MF	3674	molecular_function
YHR027C	BP	6511	ubiquitin-dependent protein catabolic process
	CC	5634	nucleus	5737	cytoplasm	5783	endoplasmic reticulum	8540	proteasome regulatory particle, base subcomplex	34515	proteasome storage granule
	MF	4175	endopeptidase activity	30674	protein binding, bridging
YHR056C	BP	6303	double-strand break repair via nonhomologous end joining	6337	nucleosome disassembly	6355	regulation of transcription, DNA-dependent	6368	transcription elongation from RNA polymerase II promoter	43044	ATP-dependent chromatin remodeling
	CC	16586	RSC complex
	MF	3677	DNA binding	15616	DNA translocase activity	43565	sequence-specific DNA binding
YHR072W	BP	6696	ergosterol biosynthetic process
	CC	5783	endoplasmic reticulum	5811	lipid particle	5886	plasma membrane
	MF	250	lanosterol synthase activity
YHR119W	BP	183	chromatin silencing at rDNA	723	telomere maintenance	6348	chromatin silencing at telomere	18027	peptidyl-lysine dimethylation	30437	ascospore formation	30466	chromatin silencing at silent mating-type cassette	35066	positive regulation of histone acetylation	43618	regulation of transcription from RNA polymerase II promoter in response to stress	51568	histone H3-K4 methylation
	CC	48188	Set1C/COMPASS complex
	MF	3723	RNA binding	16279	protein-lysine N-methyltransferase activity	42054	histone methyltransferase activity	42800	histone methyltransferase activity (H3-K4 specific)
YHR166C	BP	16567	protein ubiquitination	31145	anaphase-promoting complex-dependent proteasomal ubiquitin-dependent protein catabolic process
	CC	5680	anaphase-promoting complex
	MF	4842	ubiquitin-protein ligase activity	30332	cyclin binding
YHR200W	BP	6511	ubiquitin-dependent protein catabolic process
	CC	502	proteasome complex	8540	proteasome regulatory particle, base subcomplex
	MF	5198	structural molecule activity	31593	polyubiquitin binding
YIL126W	BP	86	G2/M transition of mitotic cell cycle	6302	double-strand break repair	6337	nucleosome disassembly	6355	regulation of transcription, DNA-dependent	6368	transcription elongation from RNA polymerase II promoter	7010	cytoskeleton organization	7059	chromosome segregation	7126	meiosis	16584	nucleosome positioning	31055	chromatin remodeling at centromere	43044	ATP-dependent chromatin remodeling
	CC	5634	nucleus	16586	RSC complex
	MF	4386	helicase activity	8094	DNA-dependent ATPase activity	15616	DNA translocase activity	70577	histone acetyl-lysine binding
YIR010W	BP	7059	chromosome segregation
	CC	776	kinetochore	818	nuclear MIS12/MIND complex	922	spindle pole
	MF	3674	molecular_function
YIR025W	BP	70	mitotic sister chromatid segregation	7131	reciprocal meiotic recombination	16567	protein ubiquitination	30071	regulation of mitotic metaphase/anaphase transition	31145	anaphase-promoting complex-dependent proteasomal ubiquitin-dependent protein catabolic process
	CC	5634	nucleus	5680	anaphase-promoting complex
	MF	3674	molecular_function
YJL081C	BP	6281	DNA repair	6325	chromatin organization	6338	chromatin remodeling	6355	regulation of transcription, DNA-dependent	6357	regulation of transcription from RNA polymerase II promoter	16573	histone acetylation	51382	kinetochore assembly
	CC	790	nuclear chromatin	812	Swr1 complex	5634	nucleus	31011	Ino80 complex	35267	NuA4 histone acetyltransferase complex
	MF	3682	chromatin binding	4402	histone acetyltransferase activity	43140	ATP-dependent 3'-5' DNA helicase activity
YJL124C	BP	288	nuclear-transcribed mRNA catabolic process, deadenylation-dependent decay	290	deadenylation-dependent decapping of nuclear-transcribed mRNA
	CC	932	cytoplasmic mRNA processing body	5737	cytoplasm	5845	mRNA cap binding complex
	MF	339	RNA cap binding	3723	RNA binding
YJL140W	BP	288	nuclear-transcribed mRNA catabolic process, deadenylation-dependent decay	6366	transcription from RNA polymerase II promoter	6367	transcription initiation from RNA polymerase II promoter	31990	mRNA export from nucleus in response to heat stress	34402	recruitment of 3'-end processing factors to RNA polymerase II holoenzyme complex	45948	positive regulation of translational initiation
	CC	932	cytoplasmic mRNA processing body	5634	nucleus	5665	DNA-directed RNA polymerase II, core complex	5737	cytoplasm
	MF	3697	single-stranded DNA binding	3727	single-stranded RNA binding	3968	RNA-directed RNA polymerase activity	31369	translation initiation factor binding
YJR089W	BP	22	mitotic spindle elongation	6915	apoptotic process	7059	chromosome segregation	31134	sister chromatid biorientation	31577	spindle checkpoint
	CC	778	condensed nuclear chromosome kinetochore	5634	nucleus	5737	cytoplasm	5739	mitochondrion	5819	spindle	32133	chromosome passenger complex	51233	spindle midzone
	MF	3674	molecular_function
YKL012W	BP	398	mRNA splicing, via spliceosome
	CC	5634	nucleus	5685	U1 snRNP	71004	U2-type prespliceosome
	MF	3723	RNA binding
YKL018W	BP	723	telomere maintenance	30846	termination of RNA polymerase II transcription, poly(A)-coupled	30847	termination of RNA polymerase II transcription, exosome-dependent	31124	mRNA 3'-end processing	31126	snoRNA 3'-end processing	34729	histone H3-K79 methylation	51568	histone H3-K4 methylation
	CC	5847	mRNA cleavage and polyadenylation specificity factor complex	48188	Set1C/COMPASS complex
	MF	42800	histone methyltransferase activity (H3-K4 specific)
YKL022C	BP	16567	protein ubiquitination	31145	anaphase-promoting complex-dependent proteasomal ubiquitin-dependent protein catabolic process	32297	negative regulation of DNA-dependent DNA replication initiation
	CC	5680	anaphase-promoting complex
	MF	4842	ubiquitin-protein ligase activity
YKR001C	BP	6623	protein targeting to vacuole	6897	endocytosis	7031	peroxisome organization	7034	vacuolar transport	16559	peroxisome fission	30036	actin cytoskeleton organization	45053	protein retention in Golgi apparatus	60988	lipid tube assembly
	CC	329	fungal-type vacuole membrane	5741	mitochondrial outer membrane	5777	peroxisome	30479	actin cortical patch
	MF	3924	GTPase activity
YKR008W	BP	86	G2/M transition of mitotic cell cycle	6337	nucleosome disassembly	6368	transcription elongation from RNA polymerase II promoter	43044	ATP-dependent chromatin remodeling
	CC	16586	RSC complex
	MF	15616	DNA translocase activity	70577	histone acetyl-lysine binding
YKR016W	BP	42407	cristae formation	45041	protein import into mitochondrial intermembrane space
	CC	5739	mitochondrion	5743	mitochondrial inner membrane	30061	mitochondrial crista	31305	integral to mitochondrial inner membrane	44284	mitochondrial crista junction
	MF	3674	molecular_function
YKR081C	BP	27	ribosomal large subunit assembly	463	maturation of LSU-rRNA from tricistronic rRNA transcript (SSU-rRNA, 5.8S rRNA, LSU-rRNA)	466	maturation of 5.8S rRNA from tricistronic rRNA transcript (SSU-rRNA, 5.8S rRNA, LSU-rRNA)
	CC	5730	nucleolus	30687	preribosome, large subunit precursor
	MF	8097	5S rRNA binding	8312	7S RNA binding	19843	rRNA binding
YKR086W	BP	350	generation of catalytic spliceosome for second transesterification step
	CC	71007	U2-type catalytic step 2 spliceosome
	MF	386	second spliceosomal transesterification activity	8186	RNA-dependent ATPase activity
YLL039C	BP	209	protein polyubiquitination	6513	protein monoubiquitination	6950	response to stress	16567	protein ubiquitination	16579	protein deubiquitination	30437	ascospore formation
	CC	5737	cytoplasm
	MF	31386	protein tag	43008	ATP-dependent protein binding
YLL045C	BP	2181	cytoplasmic translation
	CC	22625	cytosolic large ribosomal subunit
	MF	3735	structural constituent of ribosome
YLR033W	BP	82	G1/S transition of mitotic cell cycle	6337	nucleosome disassembly	6338	chromatin remodeling	6368	transcription elongation from RNA polymerase II promoter
	CC	16586	RSC complex
	MF	3674	molecular_function
YLR085C	BP	6338	chromatin remodeling	43486	histone exchange
	CC	812	Swr1 complex	5737	cytoplasm
	MF	31491	nucleosome binding
YLR102C	BP	16567	protein ubiquitination	31497	chromatin assembly
	CC	5680	anaphase-promoting complex
	MF	4842	ubiquitin-protein ligase activity
YLR117C	BP	354	cis assembly of pre-catalytic spliceosome	6270	DNA replication initiation
	CC	785	chromatin	974	Prp19 complex	71004	U2-type prespliceosome	71006	U2-type catalytic step 1 spliceosome	71007	U2-type catalytic step 2 spliceosome	71008	U2-type post-mRNA release spliceosomal complex
	MF	384	first spliceosomal transesterification activity	386	second spliceosomal transesterification activity	3682	chromatin binding	3688	DNA replication origin binding
YLR127C	BP	7091	mitotic metaphase/anaphase transition	8054	cyclin catabolic process	10458	exit from mitosis	16567	protein ubiquitination	31145	anaphase-promoting complex-dependent proteasomal ubiquitin-dependent protein catabolic process
	CC	5680	anaphase-promoting complex
	MF	4842	ubiquitin-protein ligase activity
YLR268W	BP	6888	ER to Golgi vesicle-mediated transport	6890	retrograde vesicle-mediated transport, Golgi to ER	6906	vesicle fusion	48279	vesicle fusion with endoplasmic reticulum	48280	vesicle fusion with Golgi apparatus
	CC	5783	endoplasmic reticulum	5794	Golgi apparatus	12507	ER to Golgi transport vesicle membrane	16021	integral to membrane	31201	SNARE complex
	MF	5484	SNAP receptor activity
YLR321C	BP	86	G2/M transition of mitotic cell cycle	6302	double-strand break repair	6337	nucleosome disassembly	6368	transcription elongation from RNA polymerase II promoter	7059	chromosome segregation	31055	chromatin remodeling at centromere	33262	regulation of DNA replication involved in S phase	43044	ATP-dependent chromatin remodeling
	CC	16586	RSC complex
	MF	15616	DNA translocase activity
YLR357W	BP	724	double-strand break repair via homologous recombination	6276	plasmid maintenance	6303	double-strand break repair via nonhomologous end joining	6337	nucleosome disassembly	6368	transcription elongation from RNA polymerase II promoter	7059	chromosome segregation	7062	sister chromatid cohesion	43044	ATP-dependent chromatin remodeling
	CC	16586	RSC complex
	MF	15616	DNA translocase activity
YLR385C	BP	6338	chromatin remodeling
	CC	812	Swr1 complex	5634	nucleus
	MF	3674	molecular_function
YLR424W	BP	349	generation of catalytic spliceosome for first transesterification step	390	spliceosomal complex disassembly	398	mRNA splicing, via spliceosome
	CC	5634	nucleus	5681	spliceosomal complex	5737	cytoplasm	5739	mitochondrion	71008	U2-type post-mRNA release spliceosomal complex
	MF	3723	RNA binding	4004	ATP-dependent RNA helicase activity
YLR438C-A	BP	398	mRNA splicing, via spliceosome	956	nuclear-transcribed mRNA catabolic process
	CC	5688	U6 snRNP	5730	nucleolus	5732	small nucleolar ribonucleoprotein complex	46540	U4/U6 x U5 tri-snRNP complex
	MF	3723	RNA binding
YML127W	BP	86	G2/M transition of mitotic cell cycle	6337	nucleosome disassembly	6338	chromatin remodeling	6357	regulation of transcription from RNA polymerase II promoter	6368	transcription elongation from RNA polymerase II promoter	6950	response to stress	9303	rRNA transcription	43044	ATP-dependent chromatin remodeling
	CC	16586	RSC complex
	MF	3682	chromatin binding	15616	DNA translocase activity
YMR033W	BP	6325	chromatin organization	6337	nucleosome disassembly	6368	transcription elongation from RNA polymerase II promoter	16584	nucleosome positioning	42766	nucleosome mobilization	43044	ATP-dependent chromatin remodeling	45944	positive regulation of transcription from RNA polymerase II promoter
	CC	5634	nucleus	16514	SWI/SNF complex	16586	RSC complex
	MF	15616	DNA translocase activity
YMR091C	BP	6337	nucleosome disassembly	6338	chromatin remodeling	6368	transcription elongation from RNA polymerase II promoter	6606	protein import into nucleus	6974	response to DNA damage stimulus	43044	ATP-dependent chromatin remodeling
	CC	5634	nucleus	16586	RSC complex
	MF	15616	DNA translocase activity
YMR109W	BP	6887	exocytosis	6897	endocytosis	6898	receptor-mediated endocytosis	6970	response to osmotic stress	7121	bipolar cellular bud site selection	9651	response to salt stress	31505	fungal-type cell wall organization	51666	actin cortical patch localization
	CC	30479	actin cortical patch	43332	mating projection tip
	MF	146	microfilament motor activity
YMR213W	BP	398	mRNA splicing, via spliceosome
	CC	974	Prp19 complex	71006	U2-type catalytic step 1 spliceosome
	MF	384	first spliceosomal transesterification activity
YMR314W	BP	10499	proteasomal ubiquitin-independent protein catabolic process	43161	proteasomal ubiquitin-dependent protein catabolic process
	CC	5634	nucleus	5737	cytoplasm	19773	proteasome core complex, alpha-subunit complex	34515	proteasome storage granule	42175	nuclear outer membrane-endoplasmic reticulum membrane network
	MF	3674	molecular_function
YNL030W	BP	6333	chromatin assembly or disassembly	34729	histone H3-K79 methylation	43935	sexual sporulation resulting in formation of a cellular spore
	CC	788	nuclear nucleosome
	MF	3677	DNA binding
YNL031C	BP	6333	chromatin assembly or disassembly	7094	mitotic cell cycle spindle assembly checkpoint	9303	rRNA transcription	43935	sexual sporulation resulting in formation of a cellular spore	70911	global genome nucleotide-excision repair
	CC	788	nuclear nucleosome
	MF	3677	DNA binding
YNL147W	BP	398	mRNA splicing, via spliceosome	956	nuclear-transcribed mRNA catabolic process	30490	maturation of SSU-rRNA
	CC	5688	U6 snRNP	5730	nucleolus	5732	small nucleolar ribonucleoprotein complex	5737	cytoplasm	46540	U4/U6 x U5 tri-snRNP complex
	MF	3723	RNA binding
YNL172W	BP	7091	mitotic metaphase/anaphase transition	8054	cyclin catabolic process	10458	exit from mitosis	16567	protein ubiquitination	31145	anaphase-promoting complex-dependent proteasomal ubiquitin-dependent protein catabolic process
	CC	5680	anaphase-promoting complex
	MF	4842	ubiquitin-protein ligase activity
YNR011C	BP	349	generation of catalytic spliceosome for first transesterification step
	CC
	MF	8186	RNA-dependent ATPase activity
YOL005C	BP	6366	transcription from RNA polymerase II promoter	6369	termination of RNA polymerase II transcription
	CC	5665	DNA-directed RNA polymerase II, core complex
	MF	3899	DNA-directed RNA polymerase activity	3968	RNA-directed RNA polymerase activity
YOL027C	BP	6813	potassium ion transport	15992	proton transport	30007	cellular potassium ion homeostasis	51204	protein insertion into mitochondrial membrane	70131	positive regulation of mitochondrial translation	97033	mitochondrial respiratory chain complex III biogenesis	97034	mitochondrial respiratory chain complex IV biogenesis
	CC	5739	mitochondrion	5743	mitochondrial inner membrane
	MF	43022	ribosome binding
YOL038W	BP	10499	proteasomal ubiquitin-independent protein catabolic process	43161	proteasomal ubiquitin-dependent protein catabolic process
	CC	5634	nucleus	5739	mitochondrion	19773	proteasome core complex, alpha-subunit complex	34515	proteasome storage granule	42175	nuclear outer membrane-endoplasmic reticulum membrane network
	MF	3674	molecular_function
YOL127W	BP	27	ribosomal large subunit assembly	2181	cytoplasmic translation
	CC	22625	cytosolic large ribosomal subunit
	MF	3723	RNA binding	3735	structural constituent of ribosome
YOR063W	BP	27	ribosomal large subunit assembly	2181	cytoplasmic translation
	CC	22625	cytosolic large ribosomal subunit
	MF	3735	structural constituent of ribosome
YOR117W	BP	6511	ubiquitin-dependent protein catabolic process	45899	positive regulation of RNA polymerase II transcriptional preinitiation complex assembly	70682	proteasome regulatory particle assembly
	CC	8540	proteasome regulatory particle, base subcomplex
	MF	16887	ATPase activity
YOR151C	BP	6366	transcription from RNA polymerase II promoter
	CC	5665	DNA-directed RNA polymerase II, core complex	5739	mitochondrion
	MF	3899	DNA-directed RNA polymerase activity	3968	RNA-directed RNA polymerase activity
YOR210W	BP	6360	transcription from RNA polymerase I promoter	6366	transcription from RNA polymerase II promoter	6383	transcription from RNA polymerase III promoter
	CC	5665	DNA-directed RNA polymerase II, core complex	5666	DNA-directed RNA polymerase III complex	5736	DNA-directed RNA polymerase I complex
	MF	3899	DNA-directed RNA polymerase activity	3968	RNA-directed RNA polymerase activity
YOR224C	BP	6360	transcription from RNA polymerase I promoter	6366	transcription from RNA polymerase II promoter	6383	transcription from RNA polymerase III promoter	42797	tRNA transcription from RNA polymerase III promoter
	CC	5665	DNA-directed RNA polymerase II, core complex	5666	DNA-directed RNA polymerase III complex	5736	DNA-directed RNA polymerase I complex
	MF	3899	DNA-directed RNA polymerase activity	3968	RNA-directed RNA polymerase activity
YOR249C	BP	16567	protein ubiquitination	31145	anaphase-promoting complex-dependent proteasomal ubiquitin-dependent protein catabolic process	31497	chromatin assembly
	CC	5680	anaphase-promoting complex
	MF	4842	ubiquitin-protein ligase activity
YPL001W	BP	6348	chromatin silencing at telomere	16573	histone acetylation
	CC	123	histone acetyltransferase complex	5634	nucleus	5737	cytoplasm
	MF	4402	histone acetyltransferase activity	42393	histone binding
YPL129W	BP	1111	promoter clearance from RNA polymerase II promoter	1174	transcriptional start site selection at RNA polymerase II promoter	6338	chromatin remodeling	6366	transcription from RNA polymerase II promoter	6367	transcription initiation from RNA polymerase II promoter	6368	transcription elongation from RNA polymerase II promoter	16573	histone acetylation	42766	nucleosome mobilization	51123	RNA polymerase II transcriptional preinitiation complex assembly
	CC	5669	transcription factor TFIID complex	5674	transcription factor TFIIF complex	16514	SWI/SNF complex	16586	RSC complex	16592	mediator complex	31011	Ino80 complex	33100	NuA3 histone acetyltransferase complex
	MF	991	core RNA polymerase II binding transcription factor activity	1075	RNA polymerase II core promoter sequence-specific DNA binding transcription factor activity involved in preinitiation complex assembly	1139	core RNA polymerase II recruiting transcription factor activity
YPL151C	BP	398	mRNA splicing, via spliceosome
	CC	974	Prp19 complex	5681	spliceosomal complex
	MF	3674	molecular_function
YPR034W	BP	6325	chromatin organization	6337	nucleosome disassembly	6368	transcription elongation from RNA polymerase II promoter	42766	nucleosome mobilization	43044	ATP-dependent chromatin remodeling	45944	positive regulation of transcription from RNA polymerase II promoter
	CC	5634	nucleus	16514	SWI/SNF complex	16586	RSC complex
	MF	15616	DNA translocase activity
YPR101W	BP	398	mRNA splicing, via spliceosome
	CC	974	Prp19 complex	71006	U2-type catalytic step 1 spliceosome
	MF	384	first spliceosomal transesterification activity
YPR125W	BP	6813	potassium ion transport	15992	proton transport	51204	protein insertion into mitochondrial membrane
	CC	5739	mitochondrion	5743	mitochondrial inner membrane
	MF	3674	molecular_function
YPR187W	BP	6360	transcription from RNA polymerase I promoter	6366	transcription from RNA polymerase II promoter	6383	transcription from RNA polymerase III promoter	42797	tRNA transcription from RNA polymerase III promoter
	CC	5665	DNA-directed RNA polymerase II, core complex	5666	DNA-directed RNA polymerase III complex	5736	DNA-directed RNA polymerase I complex
	MF	3899	DNA-directed RNA polymerase activity	3968	RNA-directed RNA polymerase activity
